# Supplementary material for: Evaluation of Anaerobic Digestion Amended with Micro-Aeration and/or Sound Treatment on the Resistome and Virulence Factor Gene Profiles in Poultry Litter
Source: Antibiotics (Basel). 2026 Feb 2;15(2):153. doi: 10.3390/antibiotics15020153 (PMC12937426; doi:10.3390/antibiotics15020153)
Supplement: Supplementary file 1 [file antibiotics-15-00153-s001.zip]

Archive with 4 entries (4 files):
- Supplementary Table S3- ARGs detected.xlsx
- Supplementary Table S4-Summary Table for ARG classes.xlsx
- Supplementary Table S1-full data.xlsx
- Supplementary Table S2-origin species for ARG alignments.xlsx
