# Supplementary material for: Evaluation of Anaerobic Digestion Amended with Micro-Aeration and/or Sound Treatment on the Resistome and Virulence Factor Gene Profiles in Poultry Litter
Source: Antibiotics (Basel). 2026 Feb 2;15(2):153. doi: 10.3390/antibiotics15020153 (PMC12937426; doi:10.3390/antibiotics15020153)
Supplement: Supplementary file 1 [file antibiotics-15-00153-s001.zip › Supplementary Table S3- ARGs detected.xlsx]

## Sheet: ARGs detected
Proteins	Frequency	Percent
Unkown	2	0.06
AAC (6')	6	0.19
AAC(2')-Ib	3	0.09
AAC(2')-Ic	1	0.03
AAC(3)-II	1	0.03
AAC(3)-IIIb	3	0.09
AAC(3)-IIa	2	0.06
AAC(3)-IIb	3	0.09
AAC(3)-IV	4	0.13
AAC(3)-IVa	2	0.06
AAC(3)-IXa	2	0.06
AAC(3)-Ic	1	0.03
AAC(3)-Ih	1	0.03
AAC(3)-Ii	1	0.03
AAC(3)-VIIa	1	0.03
AAC(3)-VIa	2	0.06
AAC(6')-Iai	1	0.03
AAC(6')-Ib	1	0.03
AAC(6')-Ie-APH(2'')-Ia	17	0.53
AAC(6')-Im	2	0.06
AIM-1	1	0.03
ANT(3'')-Ij-AAC(6')-Ib	1	0.03
ANT(4')-Ia	23	0.72
ANT(4')-Ib	1	0.03
ANT(6)-Ia	23	0.72
ANT(6)-Ib	15	0.47
ANT(9)	12	0.38
ANT(9)-Ia	10	0.31
ANT(9)-Ib	1	0.03
APH(2'')-IIIa	3	0.09
APH(2'')-IIa	2	0.06
APH(3'')-Ib	34	1.07
APH(3')-I	4	0.13
APH(3')-IIIa	48	1.5
APH(3')-IIa	8	0.25
APH(3')-IIb	7	0.22
APH(3')-Ia	35	1.1
APH(3')-Id	2	0.06
APH(3')-VI	1	0.03
APH(4)-Ia	3	0.09
APH(6)-Ia	2	0.06
APH(6)-Ic	8	0.25
APH(6)-Id	44	1.38
AST-1	2	0.06
AadA	4	0.13
AadA1	17	0.53
AadA10	2	0.06
AadA2	21	0.66
AadA3	2	0.06
AadA4	2	0.06
AadA5	5	0.16
AadA6	2	0.06
AadA7	3	0.09
AadA9	43	1.35
AadE	16	0.5
AadK	4	0.13
AadS	14	0.44
ApmA	5	0.16
Arr	29	0.91
Arr-3	3	0.09
Arr-4	2	0.06
Arr-5	2	0.06
Arr-6	2	0.06
BCL-1	1	0.03
BKC-1	3	0.09
BLMT	17	0.53
BSU-1	3	0.09
BcII	2	0.06
BlaEC	1	0.03
BlaP	2	0.06
BlaR1	1	0.03
BlaZ	2	0.06
CARB-1	1	0.03
CAU-1	1	0.03
CGA-1	2	0.06
CME-1	1	0.03
CTX-M-204	1	0.03
CTX-M-23	1	0.03
CTX-M-58	2	0.06
CTX-M-84	1	0.03
Cat	8	0.25
Cat-TC	1	0.03
CatA15	4	0.13
CatB1	12	0.38
CatB2	1	0.03
CatB3	6	0.19
CatB6	1	0.03
CatB7	2	0.06
CatB8	3	0.09
CatB8-AAC(6')-Ib	1	0.03
CatB9	1	0.03
CatQ	25	0.78
CepA	3	0.09
CfiA10	1	0.03
Cfr	11	0.34
Cfr(B)	13	0.41
CfxA	12	0.38
CfxA4	2	0.06
CfxA5	3	0.09
CmlA	1	0.03
CmlB1	1	0.03
Cmx	5	0.16
DES-1	8	0.25
DfrA1	1	0.03
DfrA15	1	0.03
DfrC	5	0.16
DfrD	19	0.6
DfrF	1	0.03
DfrG	14	0.44
DfrK	5	0.16
EC-5	1	0.03
ESP-1	1	0.03
EreA	1	0.03
EreB	4	0.13
EreD	3	0.09
Erm(33)	13	0.41
Erm(35)	11	0.34
Erm(36)	16	0.5
Erm(38)	5	0.16
Erm(39)	13	0.41
Erm(40)	13	0.41
Erm(42)	14	0.44
Erm(43)	2	0.06
Erm(46)	9	0.28
Erm(47)	14	0.44
Erm(A)	16	0.5
Erm(B)	23	0.72
Erm(C)	47	1.47
Erm(D)	6	0.19
Erm(F)	29	0.91
Erm(G)	27	0.85
Erm(Q)	2	0.06
Erm(T)	14	0.44
Erm(X)	27	0.85
Erm(Y)	7	0.22
EstDL136	1	0.03
FexA	1	0.03
FloR	9	0.28
FomA	14	0.44
FomB	13	0.41
FosB	13	0.41
FosB1	3	0.09
FosB2	4	0.13
FosB3	3	0.09
FosB5	2	0.06
FosB6	3	0.09
FosBx1	1	0.03
FosD	4	0.13
FosE	1	0.03
FosF	1	0.03
FosK	1	0.03
FosX	1	0.03
FosX/FosE/FosI	1	0.03
FusF	3	0.09
GOB-12	1	0.03
GOB-13	1	0.03
GOB-14	1	0.03
GOB-16	1	0.03
GOB-7	1	0.03
Iri	14	0.44
LRA-12	1	0.03
Lnu(A)	65	2.04
Lnu(AN2)	10	0.31
Lnu(B)	31	0.97
Lnu(C)	17	0.53
Lnu(D)	21	0.66
Lnu(F)	20	0.63
Lnu(G)	20	0.63
Lnu(P)	15	0.47
Lsa	3	0.09
Lsa(A)	3	0.09
Lsa(B)	17	0.53
Lsa(E)	21	0.66
MCR-4.1	1	0.03
Mef(A)	94	2.95
Mef(B)	16	0.5
Mef(C)	1	0.03
Mef(En2)	15	0.47
MexX	1	0.03
Mph(A)	1	0.03
Mph(B)	17	0.53
Mph(C)	12	0.38
Mph(E)	2	0.06
Mph(G)	1	0.03
Msr(A)	4	0.13
Msr(C)	4	0.13
Msr(D)	32	1
Msr(E)	3	0.09
MupA	14	0.44
MupB	12	0.38
NpmA	4	0.13
NshR	13	0.41
OKP-B	4	0.13
OXA-134	1	0.03
OXA-18	1	0.03
OXA-276	1	0.03
OXA-277	1	0.03
OXA-280	1	0.03
OXA-282	2	0.06
OXA-283	1	0.03
OXA-3	1	0.03
OXA-335	1	0.03
OXA-347	14	0.44
OXA-360	1	0.03
OXA-361	2	0.06
OXA-362	1	0.03
OXA-363	2	0.06
OXA-396	1	0.03
OXA-443	1	0.03
OXA-485	2	0.06
OXA-537	1	0.03
OXA-539	1	0.03
OleD	4	0.13
OptrA	6	0.19
OqxB12	3	0.09
OqxB2	6	0.19
OqxB23	7	0.22
OqxB24	1	0.03
OqxB26	5	0.16
OqxB28	1	0.03
OqxB3	17	0.53
OqxB31	1	0.03
OqxB7	1	0.03
Otr(A)	10	0.31
PDC-114	1	0.03
Qac-pB8	2	0.06
QacA	1	0.03
QacB	1	0.03
QacC	1	0.03
QacE	3	0.09
QacE delta 1	15	0.47
QacF	7	0.22
QacG2	4	0.13
QacH	3	0.09
QacK	1	0.03
QacL	7	0.22
QepA	6	0.19
QepA1	3	0.09
QepA2	3	0.09
Rm3	1	0.03
Rox	18	0.56
Rph	21	0.66
SGM-1	1	0.03
SGM-6	1	0.03
SHV-41	1	0.03
Sal(A)	1	0.03
Sat2	1	0.03
Sat3	2	0.06
Sat4	24	0.75
Smr	2	0.06
Spw	21	0.66
Srm(B)	1	0.03
Str	9	0.28
Sul1	59	1.85
Sul2	30	0.94
Sul3	7	0.22
TER-2	1	0.03
THIN-B	1	0.03
Tet(30)	2	0.06
Tet(31)	3	0.09
Tet(32)	28	0.88
Tet(33)	25	0.78
Tet(35)	14	0.44
Tet(36)	16	0.5
Tet(39)	2	0.06
Tet(40)	26	0.82
Tet(41)	2	0.06
Tet(42)	2	0.06
Tet(44)	34	1.07
Tet(45)	3	0.09
Tet(46)B	2	0.06
Tet(A)	24	0.75
Tet(B)	1	0.03
Tet(C)	41	1.29
Tet(E)	9	0.28
Tet(G)	27	0.85
Tet(H)	48	1.5
Tet(K)	6	0.19
Tet(L)	60	1.88
Tet(M)	75	2.35
Tet(O)	42	1.32
Tet(Q)	46	1.44
Tet(S)	9	0.28
Tet(T)	39	1.22
Tet(V)	1	0.03
Tet(W)	114	3.57
Tet(X)	13	0.41
Tet(Y)	14	0.44
Tet(Z)	13	0.41
TetA(B)	1	0.03
TetA(P)	32	1
TetB(P)	18	0.56
Tlr(C)	2	0.06
TsnR	5	0.16
VanA	6	0.19
VanA-Ao2	3	0.09
VanA-Pt	2	0.06
VanA-Sc	8	0.25
VanB	5	0.16
VanG	12	0.38
VanG/VanR	1	0.03
VanG2	2	0.06
VanH	1	0.03
VanH-Ac1	1	0.03
VanH-E	1	0.03
VanI	5	0.16
VanR	104	3.26
VanS	78	2.45
VanS-B-Delta	3	0.09
VanT	1	0.03
VanT-G	1	0.03
VanW	9	0.28
VanW-B	3	0.09
VanW-G	3	0.09
VanX-A	2	0.06
VanX-Ao1	1	0.03
VanX-B	1	0.03
VanX-O	3	0.09
VanX-Pt	4	0.13
VanX-Sc	1	0.03
VanXY-G	2	0.06
VanXY-G2	1	0.03
VanY-A	2	0.06
VanY-F	1	0.03
VanY-G1	1	0.03
VanY-M	1	0.03
Vat(A)	1	0.03
Vat(B)	21	0.66
Vat(C)	4	0.13
Vat(E)	2	0.06
Vat(F)	8	0.25
Vat(H)	7	0.22
Vga(A)	21	0.66
Vga(A)-LC	1	0.03
Vga(B)	5	0.16
Vga(C)	16	0.5
Vga(D)	16	0.5
Vga(E)	14	0.44
Total	3190	100

## Sheet: ARGs by class
Antimicrobial Class	Freq.	Percent
Aminoglycosides	541	16.96
Beta-lactams	114	3.57
Folatepathway inhibitors	142	4.45
Fosfomycin	65	2.04
Fusidic acid	3	0.09
Glycopeptides	286	8.97
MLS	916	28.71
Multidrug resistance	46	1.44
Mupirocin	25	0.78
Phenicols	83	2.6
Polymyxins	1	0.03
QACs	45	1.41
Quinolones	12	0.38
Ansamycin	91	2.85
Tetracyclines	802	25.14
Thiopeptide	18	0.56
Total	3190	100

## Sheet: Resistance mechanisms-ALL
mechanism_modified1	Freq.	Percent
16S rRNA methyltransferase	4	0.13
23S rRNA methyltransferase	350	10.97
ABC-F type ribosomal protection protein	170	5.33
D-Ala-D-Ala carboxypeptidase	5	0.16
D-Ala-D-Ala dipeptidase	12	0.38
D-Ala-D-Ala dipeptidase/D-Ala-D-Ala c..	3	0.09
D-alanine--(R)-lactate ligase	29	0.91
D-alanine--D-serine ligase	14	0.44
D-lactate dehydrogenase	3	0.09
NAD(+)--rifampin ADP-ribosyltransferase	38	1.19
VanA-type histidine kinase	2	0.06
VanA-type response regulator	29	0.91
VanB-type histidine kinase	12	0.38
VanB-type response regulator	26	0.82
VanC-type histidine kinase	4	0.13
VanC-type response regulator	9	0.28
VanD-type histidine kinase	9	0.28
VanD-type response regulator	10	0.31
VanF-type histidine kinase	2	0.06
VanF-type response regulator	3	0.09
VanG-type histidine kinase	17	0.53
VanG-type response regulator	14	0.44
VanL-type response regulator	1	0.03
VanM-type histidine kinase	5	0.16
VanM-type response regulator	3	0.09
VanN-type histidine kinase	1	0.03
VanN-type response regulator	2	0.06
VanO-type histidine kinase	4	0.13
VanO-type response regulator	7	0.22
VanPt-type histidine kinase	25	0.78
aminocyclitol acetyltransferase	5	0.16
aminoglycoside 6-adenylyltransferase	34	1.07
aminoglycoside N-acetyltransferase	37	1.16
aminoglycoside O-phosphotransferase	201	6.3
aminoglycoside nucleotidyltransferase	207	6.49
beta-lactam sensor/signal transducer	1	0.03
bifunctional aminoglycoside N-acetylt..	17	0.53
bifunctional aminoglycoside nucleotid..	1	0.03
bifunctional chloramphenicol O-acetyl..	1	0.03
bleomycin binding protein	17	0.53
chloramphenicol O-acetyltransferase	64	2.01
chloramphenicol efflux MFS transporter	7	0.22
chloramphenicol hydrolase	1	0.03
chloramphenicol/florfenicol efflux MF..	10	0.31
class A beta-lactamase	57	1.79
class B beta-lactamase	14	0.44
class C beta-lactamase	3	0.09
class D beta-lactamase	39	1.22
erythromycin esterase	8	0.25
fluoroquinolone efflux MFS transporter	12	0.38
fosfomycin resistance bacillithiol tr..	33	1.03
fosfomycin resistance glutathione tra..	2	0.06
fosfomycin resistance kinase	14	0.44
fosfomycin resistance thiol transferase	3	0.09
fusidic acid resistance EF-G-binding ..	3	0.09
glycopeptide resistance accessory pro..	15	0.47
lincosamide nucleotidyltransferase	199	6.24
macrolide 2'-phosphotransferase	33	1.03
macrolide efflux MFS transporter	126	3.95
macrolide-inactivating glycosyltransf..	2	0.06
membrane-bound serine racemase	2	0.06
multidrug efflux RND transporter peri..	1	0.03
multidrug efflux RND transporter perm..	42	1.32
mupirocin-resistant isoleucine--tRNA ..	26	0.82
oleandomycin glycosyltransferase	2	0.06
phosphoethanolamine--lipid A transfer..	1	0.03
phosphonate monophosphate kinase	13	0.41
quaternary ammonium compound efflux M..	2	0.06
quaternary ammonium compound efflux S..	43	1.35
rifampin monooxygenase	32	1
rifamycin-inactivating phosphotransfe..	21	0.66
small multidrug resistance efflux pro..	2	0.06
streptogramin A O-acetyltransferase	43	1.35
streptomycin adenylyltransferase	9	0.28
streptothricin N-acetyltransferase	27	0.85
sulfonamide-resistant dihydropteroate..	96	3.01
tetracycline efflux ABC transporter	16	0.5
tetracycline efflux MFS transporter	328	10.28
tetracycline efflux Na+/H+ antiporter..	14	0.44
tetracycline resistance ribosomal protection	431	13.51
tetracycline-inactivating monooxygenase	13	0.41
trimethoprim-resistant dihydrofolate ..	46	1.44
vancomycin resistance regulator	1	0.03
Total	3190	100
