# Supplementary material for: Evaluation of Anaerobic Digestion Amended with Micro-Aeration and/or Sound Treatment on the Resistome and Virulence Factor Gene Profiles in Poultry Litter
Source: Antibiotics (Basel). 2026 Feb 2;15(2):153. doi: 10.3390/antibiotics15020153 (PMC12937426; doi:10.3390/antibiotics15020153)
Supplement: Supplementary file 1 [file antibiotics-15-00153-s001.zip › Supplementary Table S4-Summary Table for ARG classes.xlsx]

## Sheet: MLS-All
Proteins	Drug inactivation	Efflux	Target modification	Total		Drug inactivation		Efflux		Target modification
Cfr	0	0	11	11		Protein	Frequency	Protein	Frequency	Protein	Frequency
Cfr(B)	0	0	13	13		EreA	1	Lsa	3	Cfr	11
EreA	1	0	0	1		EreB	4	Lsa(A)	3	Cfr(B)	13
EreB	4	0	0	4		EreD	3	Lsa(B)	17	Erm(33)	13
EreD	3	0	0	3		Lnu(A)	65	Lsa(E)	21	Erm(35)	11
Erm(33)	0	0	13	13		Lnu(AN2)	10	Mef(A)	94	Erm(36)	16
Erm(35)	0	0	11	11		Lnu(B)	31	Mef(B)	16	Erm(38)	5
Erm(36)	0	0	16	16		Lnu(C)	17	Mef(C)	1	Erm(39)	13	erm	308
Erm(38)	0	0	5	5		Lnu(D)	21	Mef(En2)	15	Erm(40)	13		92.7711
Erm(39)	0	0	13	13		Lnu(F)	20	Msr(A)	4	Erm(42)	14
Erm(40)	0	0	13	13		Lnu(G)	20	Msr(C)	4	Erm(43)	2
Erm(42)	0	0	14	14		Lnu(P)	15	Msr(D)	32	Erm(46)	9
Erm(43)	0	0	2	2		Mph(A)	1	Msr(E)	3	Erm(47)	14
Erm(46)	0	0	9	9		Mph(B)	17	OleD	4	Erm(A)	16
Erm(47)	0	0	14	14		Mph(C)	12	OptrA	6	Erm(B)	23
Erm(A)	0	0	16	16		Mph(E)	2	Sal(A)	1	Erm(C)	47	15.2597
Erm(B)	0	0	23	23		Mph(G)	1	Srm(B)	1	Erm(D)	6
Erm(C)	0	0	47	47		Vat(A)	1	Tlr(C)	2	Erm(F)	29	9.41558
Erm(D)	0	0	6	6		Vat(B)	21	Vga(A)	22	Erm(G)	27	8.76623
Erm(F)	0	0	29	29		Vat(C)	4	Vga(B)	5	Erm(Q)	2
Erm(G)	0	0	27	27		Vat(E)	2	Vga(C)	16	Erm(T)	14
Erm(Q)	0	0	2	2		Vat(F)	8	Vga(D)	16	Erm(X)	27
Erm(T)	0	0	14	14		Vat(H)	7	Vga(E)	14	Erm(Y)	7
Erm(X)	0	0	27	27			283		300		332
Erm(Y)	0	0	7	7		lnu	199	lsa	44
Lnu(A)	65	0	0	65		mph	33	mef	126
Lnu(AN2)	10	0	0	10		vat	43	vga	73
Lnu(B)	31	0	0	31				total 3	243
Lnu(C)	17	0	0	17
Lnu(D)	21	0	0	21
Lnu(F)	20	0	0	20
Lnu(G)	20	0	0	20
Lnu(P)	15	0	0	15
Lsa	0	3	0	3
Lsa(A)	0	3	0	3
Lsa(B)	0	17	0	17
Lsa(E)	0	21	0	21
Mef(A)	0	94	0	94
Mef(B)	0	16	0	16
Mef(C)	0	1	0	1
Mef(En2)	0	15	0	15
Mph(A)	1	0	0	1
Mph(B)	17	0	0	17
Mph(C)	12	0	0	12
Mph(E)	2	0	0	2
Mph(G)	1	0	0	1
Msr(A)	0	4	0	4
Msr(C)	0	4	0	4
Msr(D)	0	32	0	32
Msr(E)	0	3	0	3
OleD	0	4	0	4
OptrA	0	6	0	6
Sal(A)	0	1	0	1
Srm(B)	0	1	0	1
Tlr(C)	0	2	0	2
Vat(A)	1	0	0	1
Vat(B)	21	0	0	21
Vat(C)	4	0	0	4
Vat(E)	2	0	0	2
Vat(F)	8	0	0	8
Vat(H)	7	0	0	7
Vga(A)	0	22	0	22
Vga(B)	0	5	0	5
Vga(C)	0	16	0	16
Vga(D)	0	16	0	16
Vga(E)	0	14	0	14
Total	283	300	332	915
%	30.929	32.7869	36.2842	100

## Sheet: MLS-by treatment
Drug inactivation
Proteins	Control	Air	Sound	Air & sound	Total		Proteins	Digestate	Poultry litter	Initial mix	Woodchip	Total
EreA	1	0	0	0	1		Lnu(A)	5	17	0	9	31
EreB	0	4	0	0	4		Lnu(AN2)	1	0	0	1	2
EreD	2	0	1	0	3		Lnu(B)	2	6	4	4	16
Lnu(A)	8	7	11	8	34		Lnu(C)	1	2	0	2	5
Lnu(AN2)	3	2	1	2	8		Lnu(D)	1	4	2	2	9
Lnu(B)	4	3	4	4	15		Lnu(F)	0	2	0	0	2
Lnu(C)	3	3	3	3	12		Lnu(G)	1	4	1	2	8
Lnu(D)	3	3	3	3	12		Lnu(P)	1	2	2	2	7
Lnu(F)	4	5	7	2	18		Mph(B)	1	3	0	1	5
Lnu(G)	3	3	3	3	12		Mph(C)	0	11	0	0	11
Lnu(P)	1	2	3	2	8		Mph(E)	0	0	2	0	2
Mph(A)	0	0	0	1	1		Vat(B)	1	4	2	2	9
Mph(B)	3	3	3	3	12		Vat(C)	0	2	0	0	2
Mph(C)	1	0	0	0	1		Vat(E)	0	2	0	0	2
Mph(G)	0	0	1	0	1		Vat(F)	1	0	1	0	2
Vat(A)	0	0	1	0	1		Vat(H)	0	1	0	1	2
Vat(B)	3	3	3	3	12		Total	15	60	14	26	115
Vat(C)	0	0	1	1	2
Vat(F)	1	2	2	1	6
Vat(H)	1	2	1	1	5
Total	41	42	48	37	168
Efflux
Proteins	Control	Air	Sound	Air & sound	Total		Proteins	Digestate	Poultry litter	Initial mix	Woodchip	Total
Lsa	0	1	0	0	1		Lsa	0	2	0	0	2
Lsa(A)	1	0	0	0	1		Lsa(A)	0	2	0	0	2
Lsa(B)	3	3	3	3	12		Lsa(B)	1	2	0	2	5
Lsa(E)	3	3	3	3	12		Lsa(E)	1	4	2	2	9
Mef(A)	18	17	17	15	67		Mef(A)	5	6	3	13	27
Mef(B)	3	3	3	3	12		Mef(B)	1	0	1	2	4
Mef(C)	0	0	1	0	1		Mef(En2)	1	1	1	1	4
Mef(En2)	3	3	3	2	11		Msr(A)	0	4	0	0	4
Msr(C)	0	0	1	0	1		Msr(C)	0	2	1	0	3
Msr(D)	4	3	5	5	17		Msr(D)	2	5	4	4	15
Msr(E)	0	0	0	1	1		Msr(E)	0	0	1	1	2
OleD	1	0	0	0	1		OleD	1	2	0	0	3
OptrA	1	3	0	2	6		Sal(A)	0	1	0	0	1
Vga(A)	2	3	4	2	11		Srm(B)	0	0	0	1	1
Vga(B)	0	1	0	1	2		Tlr(C)	0	1	0	1	2
Vga(C)	3	2	3	2	10		Vga(A)	0	6	1	4	11
Vga(D)	2	3	3	1	9		Vga(B)	0	2	1	0	3
Vga(E)	1	3	2	1	7		Vga(C)	0	4	0	2	6
Total	45	48	48	41	182		Vga(D)	1	4	0	2	7
							Vga(E)	1	4	1	1	7
							Total	14	52	16	36	118
Target modification
Proteins	Control	Air	Sound	Air & sound	Total		Proteins	Digestate	Poultry litter	Initial mix	Woodchip	Total
Cfr	1	2	4	4	11		Cfr(B)	0	2	0	2	4
Cfr(B)	2	3	2	2	9		Erm(33)	1	3	1	0	5
Erm(33)	2	3	2	1	8		Erm(35)	0	0	0	2	2
Erm(35)	2	3	2	2	9		Erm(36)	1	4	1	1	7
Erm(36)	2	3	3	1	9		Erm(38)	1	4	0	0	5
Erm(39)	1	2	2	1	6		Erm(39)	1	4	0	2	7
Erm(40)	2	2	1	1	6		Erm(40)	1	4	0	2	7
Erm(42)	3	4	3	4	14		Erm(43)	0	1	0	0	1
Erm(43)	1	0	0	0	1		Erm(46)	0	4	2	2	8
Erm(46)	0	0	1	0	1		Erm(47)	1	0	1	1	3
Erm(47)	2	3	3	3	11		Erm(A)	0	0	3	0	3
Erm(A)	4	1	4	4	13		Erm(B)	3	0	0	5	8
Erm(B)	6	3	3	3	15		Erm(C)	2	13	8	3	26
Erm(C)	6	5	4	6	21		Erm(D)	0	1	0	0	1
Erm(D)	0	2	1	2	5		Erm(F)	0	0	3	5	8
Erm(F)	7	3	6	5	21		Erm(G)	0	1	4	4	9
Erm(G)	4	4	7	3	18		Erm(Q)	0	0	0	1	1
Erm(Q)	1	0	0	0	1		Erm(T)	0	6	0	3	9
Erm(T)	0	2	1	2	5		Erm(X)	0	4	0	1	5
Erm(X)	8	2	6	6	22		Erm(Y)	0	3	0	1	4
Erm(Y)	0	1	1	1	3		Total	11	54	23	35	123
Total	54	48	56	51	209

## Sheet: TET-by treatment
Drug inactivation"
Proteins	Air	Sound	Air & sound	Total					Proteins	Initial mix	Woodchip Total
Tet(X)	1	4	3	8					Tet(X)	2	3	5
Efflux
Proteins	Control	Air	Sound	Air & sound	Total				Proteins	Digestate	Poultry l	Initial m	Woodchip	Total
Tet(31)	0	0	1	1	2				Tet(30)	0	0	2	0	2
Tet(33)	5	2	5	3	15				Tet(31)	0	0	1	0	1
Tet(35)	2	1	2	1	6				Tet(33)	2	8	0	0	10
Tet(40)	5	7	4	3	19				Tet(35)	1	4	1	2	8
Tet(45)	0	2	0	1	3				Tet(39)	0	0	2	0	2
Tet(A)	5	4	5	4	18				Tet(40)	2	0	0	5	7
Tet(C)	7	10	7	5	29				Tet(41)	0	0	2	0	2
Tet(E)	0	3	4	2	9				Tet(42)	0	0	2	0	2
Tet(G)	7	4	5	1	17				Tet(A)	1	0	3	2	6
Tet(H)	11	10	7	8	36				Tet(B)	0	1	0	0	1
Tet(K)	1	1	0	0	2				Tet(C)	2	0	2	8	12
Tet(L)	9	6	9	8	32				Tet(G)	0	4	4	2	10
Tet(Y)	3	4	3	4	14				Tet(H)	2	1	0	9	12
Tet(Z)	1	2	2	0	5				Tet(K)	0	4	0	0	4
TetA(P)	6	5	6	6	23				Tet(L)	2	15	8	3	28
TetB(46)	0	0	1	0	1				Tet(V)	0	0	0	1	1
Total	62	61	61	47	231				Tet(Z)	1	4	1	2	8
									TetA(B)	0	1	0	0	1
									TetA(P)	2	4	1	2	9
									TetB(46)	0	1	0	0	1
									Total	15	47	29	36	127
Target protection"
Proteins	Control	Air	Sound	Air & sound	Total				Target protection"
Otr(A)	1	1	0	1	3
Tet(32)	6	5	6	5	22				Proteins	Digestate	Poultry l	Initial m	Woodchip	Total
Tet(36)	3	3	3	2	11				Otr(A)	1	4	0	2	7
Tet(44)	6	6	5	6	23				Tet(32)	2	0	2	2	6
Tet(M)	10	9	12	11	42				Tet(36)	1	0	2	2	5
Tet(O)	6	7	8	6	27				Tet(44)	1	3	4	3	11
Tet(Q)	10	5	10	6	31				Tet(M)	3	19	5	6	33
Tet(S)	1	3	2	1	7				Tet(O)	2	6	3	4	15
Tet(T)	6	6	5	5	22				Tet(Q)	4	2	4	5	15
Tet(W)	21	16	20	23	80				Tet(S)	0	1	0	1	2
TetB(P)	3	2	3	3	11				Tet(T)	2	7	4	4	17
Total	73	63	74	69	279				Tet(W)	5	13	4	12	34
									TetB(P)	1	4	0	2	7
									Total	22	59	28	43	152

## Sheet: Tetracyclines
Proteins	Control	Air	Sound	Air & sound	Total		Proteins	Digestate	Poultry litter	Initial mix	Woodchip	Total
Otr(A)	1	1	0	1	3		Otr(A)	1	4	0	2	7
Tet(31)	0	0	1	1	2		Tet(30)	0	0	2	0	2
Tet(32)	6	5	6	5	22		Tet(31)	0	0	1	0	1
Tet(33)	5	2	5	3	15		Tet(32)	2	0	2	2	6
Tet(35)	2	1	2	1	6		Tet(33)	2	8	0	0	10
Tet(36)	3	3	3	2	11		Tet(35)	1	4	1	2	8
Tet(40)	5	7	4	3	19		Tet(36)	1	0	2	2	5
Tet(44)	6	6	5	6	23		Tet(39)	0	0	2	0	2
Tet(45)	0	2	0	1	3		Tet(40)	2	0	0	5	7
Tet(A)	5	4	5	4	18		Tet(41)	0	0	2	0	2
Tet(C)	7	10	7	5	29		Tet(42)	0	0	2	0	2
Tet(E)	0	3	4	2	9		Tet(44)	1	3	4	3	11
Tet(G)	7	4	5	1	17		Tet(A)	1	0	3	2	6
Tet(H)	11	10	7	8	36		Tet(B)	0	1	0	0	1
Tet(K)	1	1	0	0	2		Tet(C)	2	0	2	8	12
Tet(L)	9	6	9	8	32		Tet(G)	0	4	4	2	10
Tet(M)	10	9	12	11	42		Tet(H)	2	1	0	9	12
Tet(O)	6	7	8	6	27		Tet(K)	0	4	0	0	4
Tet(Q)	10	5	10	6	31		Tet(L)	2	15	8	3	28
Tet(S)	1	3	2	1	7		Tet(M)	3	19	5	6	33
Tet(T)	6	6	5	5	22		Tet(O)	2	6	3	4	15
Tet(W)	21	16	20	23	80		Tet(Q)	4	2	4	5	15
Tet(X)	0	1	4	3	8		Tet(S)	0	1	0	1	2
Tet(Y)	3	4	3	4	14		Tet(T)	2	7	4	4	17
Tet(Z)	1	2	2	0	5		Tet(V)	0	0	0	1	1
TetA(P)	6	5	6	6	23		Tet(W)	5	13	4	12	34
TetB(46)	0	0	1	0	1		Tet(X)	0	0	2	3	5
TetB(P)	3	2	3	3	11		Tet(Z)	1	4	1	2	8
Total	135	125	139	119	518		TetA(B)	0	1	0	0	1
							TetA(P)	2	4	1	2	9
							TetB(46)	0	1	0	0	1
							TetB(P)	1	4	0	2	7
							Total	37	106	59	82	284

## Sheet: Aminoglycosides
Proteins	Control	Air	Sound	Air & sound	Total			Proteins	Digestate	Poultry litter	Initial mix	Woodchip	Total
AAC (6')	2	2	1	0	5			AAC (6')	0	1	0	0	1
AAC(3)-IIIb	0	1	1	0	2			AAC(2')-Ib	1	2	0	0	3
AAC(3)-IIb	0	1	0	0	1			AAC(2')-Ic	0	0	0	1	1
AAC(3)-IV	1	1	0	0	2			AAC(3)-II	0	0	0	1	1
AAC(3)-VIa	0	0	1	0	1			AAC(3)-IIIb	0	1	0	0	1
AAC(6')-Iai	1	0	0	0	1			AAC(3)-IIa	0	0	2	0	2
AAC(6')-Ie-APH(2'')..	0	4	1	1	6	18	5.40541	AAC(3)-IIb	0	0	1	1	2
ANT(4')-Ia	5	2	11	2	20			AAC(3)-IV	1	0	1	0	2
ANT(6)-Ia	3	4	3	3	13			AAC(3)-IVa	0	0	2	0	2
ANT(6)-Ib	3	3	3	3	12			AAC(3)-IXa	0	0	2	0	2
ANT(9)	3	2	2	1	8			AAC(3)-Ic	0	0	0	1	1
ANT(9)-Ia	1	2	1	1	5	58		AAC(3)-Ih	0	0	1	0	1
APH(3'')-Ib	8	4	5	4	21			AAC(3)-Ii	0	0	1	0	1
APH(3')-I	0	1	1	1	3			AAC(3)-VIIa	0	0	1	0	1
APH(3')-IIIa	10	8	9	7	34			AAC(3)-VIa	0	0	1	0	1
APH(3')-IIa	1	1	1	2	5			AAC(6')-Ib	0	0	1	0	1
APH(3')-IIb	2	1	1	1	5			AAC(6')-Ie-APH(2'')..	0	7	1	3	11
APH(3')-Ia	9	6	6	6	27			AAC(6')-Im	0	2	0	0	2	36	17.561
APH(3')-Id	0	2	0	0	2			ANT(3'')-Ij-AAC(6')..	0	0	1	0	1
APH(6)-Ic	0	0	2	3	5			ANT(4')-Ia	0	3	0	0	3
APH(6)-Id	8	8	10	8	34	136	40.8408	ANT(4')-Ib	0	1	0	0	1
AadA	1	0	0	0	1			ANT(6)-Ia	1	6	1	2	10
AadA1	4	2	0	3	9			ANT(6)-Ib	1	1	0	1	3
AadA2	4	5	4	3	16			ANT(9)	0	2	1	1	4
AadA3	0	0	0	1	1			ANT(9)-Ia	0	3	2	0	5
AadA7	0	0	0	1	1			ANT(9)-Ib	0	0	1	0	1	28
AadA9	8	5	9	8	30			APH(2'')-IIIa	0	2	0	1	3
AadE	3	3	3	3	12			APH(2'')-IIa	0	0	0	2	2
AadK	1	1	1	1	4			APH(3'')-Ib	0	2	6	5	13
AadS	2	2	3	3	10	84	42.6426	APH(3')-I	0	0	0	1	1
ApmA	1	2	1	1	5			APH(3')-IIIa	3	6	0	5	14
Sat2	1	0	0	0	1			APH(3')-IIa	1	1	0	1	3
Sat3	0	1	0	1	2			APH(3')-IIb	1	0	0	1	2
Sat4	4	5	3	3	15			APH(3')-Ia	0	0	2	6	8
Spw	3	3	3	3	12			APH(3')-VI	0	1	0	0	1
Str	0	0	1	1	2			APH(4)-Ia	0	3	0	0	3
Total	89	82	87	75	333			APH(6)-Ia	0	0	2	0	2
								APH(6)-Ic	0	0	3	0	3
								APH(6)-Id	0	6	2	2	10	65	31.7073
								AadA	0	1	2	0	3
								AadA1	0	3	4	1	8
								AadA10	0	0	2	0	2
								AadA2	0	3	2	0	5
								AadA3	0	1	0	0	1
								AadA4	0	0	2	0	2
								AadA5	0	1	0	4	5
								AadA6	0	0	2	0	2
								AadA7	0	1	1	0	2
								AadA9	3	9	1	0	13
								AadE	1	1	0	2	4
								AadS	1	0	1	2	4	51	38.5366
								Sat4	1	3	1	4	9
								Spw	1	4	2	2	9
								Str	0	7	0	0	7
								Total	16	84	55	50	205

## Sheet: Beta-lactams
Proteins	Control	Air	Sound	Air & sound	Total		Proteins	Digestate	Poultry litter	Initial mix	Woodchip	Total
BCL-1	0	0	0	1	1		AIM-1	0	0	1	0	1
BSU-1	0	1	1	0	2		AST-1	0	0	2	0	2
BlaEC	0	1	0	0	1		BKC-1	0	0	2	1	3
BlaP	0	0	1	1	2		BSU-1	0	1	0	0	1
CTX-M-204	0	0	1	0	1		BcII	0	0	0	2	2
CTX-M-23	0	0	1	0	1		BlaR1	0	1	0	0	1
CTX-M-58	1	1	0	0	2		BlaZ	0	2	0	0	2
CTX-M-84	1	0	0	0	1		CARB-1	0	0	1	0	1
CepA	1	1	1	0	3		CAU-1	0	0	1	0	1
CfiA10	0	0	1	0	1		CGA-1	0	0	2	0	2
CfxA	6	1	3	0	10		CME-1	0	0	1	0	1
CfxA4	0	0	1	1	2		CfxA	0	0	0	2	2
CfxA5	0	0	2	0	2		CfxA5	0	0	0	1	1
DES-1	2	1	2	2	7		DES-1	1	0	0	0	1
EC-5	0	1	0	0	1		ESP-1	0	0	1	0	1
OKP-B	0	1	1	0	2		GOB-12	0	0	1	0	1
OXA-347	3	2	3	3	11		GOB-13	0	0	1	0	1
SHV-41	0	1	0	0	1		GOB-14	0	0	1	0	1
TER-2	0	1	0	0	1		GOB-16	0	0	1	0	1
Unidentified	0	0	1	0	1		GOB-7	0	0	1	0	1
Total	14	12	19	8	53		LRA-12	0	0	1	0	1
							OKP-B	1	0	0	1	2
							OXA-134	0	0	1	0	1
							OXA-18	0	0	1	0	1
							OXA-276	0	0	1	0	1
							OXA-277	0	0	1	0	1
							OXA-280	0	0	1	0	1
							OXA-282	0	0	2	0	2
							OXA-283	0	0	1	0	1
							OXA-3	0	0	1	0	1
							OXA-335	0	0	1	0	1
							OXA-347	0	0	1	2	3
							OXA-360	0	0	1	0	1
							OXA-361	0	0	2	0	2
							OXA-362	0	0	1	0	1
							OXA-363	0	0	2	0	2
							OXA-396	0	0	1	0	1
							OXA-443	0	1	0	0	1
							OXA-485	0	0	2	0	2
							OXA-537	0	0	1	0	1
							OXA-539	0	0	1	0	1
							PDC-114	0	0	1	0	1
							Rm3	0	0	1	0	1
							SGM-1	0	0	0	1	1
							SGM-6	0	0	1	0	1
							THIN-B	0	0	1	0	1
							Unidentified	0	0	1	0	1
							Total	2	5	44	10	61
										37

## Sheet: Floroquinolones
Proteins	Control	Air	Sound	Total		Proteins	Digestate	Poultry litter	Initial mix	Total
QepA	1	1	0	2		QepA	1	1	2	4
QepA1	0	1	0	1		QepA1	0	1	1	2
QepA2	0	0	1	1		QepA2	0	1	1	2
Total	1	2	1	4		Total	1	3	4	8

## Sheet: Folate_pathway
Proteins	Control	Air	Sound	Air & sound	Total		Proteins	Digestate	Poultry litter	Initial mix	Woodchip	Total
DfrD	3	3	3	2	11		DfrA1	0	0	1	0	1
DfrF	1	0	0	0	1		DfrA15	0	0	1	0	1		dfr	32.3077
DfrG	2	2	2	2	8		DfrC	0	4	0	1	5
DfrK	3	0	1	1	5		DfrD	1	4	1	2	8
Sul1	9	6	9	8	32		DfrG	0	4	0	2	6
Sul2	6	2	5	2	15		Sul1	4	15	2	6	27
Sul3	1	2	1	1	5		Sul2	0	8	2	5	15
							Sul3	0	0	0	2	2
Total	25	15	21	16	77		Total	5	35	7	18	65
	dfr genes	32.4675

## Sheet: Fosfomycin
Proteins	Control	Air	Sound	Air & sound	Total		Proteins	Digestate	Poultry litter	Initial mix	Woodchip	Total
FomA	2	2	2	2	8		FomA	0	4	0	2	6
FomB	1	2	2	1	6		FomB	1	4	0	2	7
FosB	2	1	2	2	7		FosB	0	5	0	1	6
FosB2	0	0	1	1	2		FosB1	0	2	0	1	3
FosB6	0	0	1	0	1		FosB2	0	1	0	1	2
FosBx1	0	0	0	1	1		FosB3	0	2	0	1	3
FosD	0	1	0	0	1		FosB5	0	2	0	0	2
FosX	0	1	0	0	1		FosB6	1	1	0	0	2
FosX/FosE/FosI	0	1	0	0	1		FosD	1	2	0	0	3
Total	5	8	8	7	28		FosE	0	0	1	0	1
							FosF	0	1	0	0	1
							FosK	0	1	0	0	1
							Total	3	25	1	8	37

## Sheet: Glycopeptides
Proteins	Control	Air	Sound	Air & sound	Total		Proteins	Digestate	Poultry litter	Initial mix	Woodchip	Total
BLMT	4	2	3	4	13		BLMT	0	3	1	0	4
VanA	2	1	0	2	5		VanA	0	0	0	1	1
VanA-Ao2	1	1	0	1	3		VanA-Pt	0	0	0	1	1
VanA-Pt	1	0	0	0	1		VanA-Sc	1	0	1	1	3
VanA-Sc	1	3	1	0	5		VanG	1	0	0	2	3
VanB	1	2	2	0	5		VanG2	0	0	0	1	1
VanG	2	2	2	3	9		VanR	10	9	2	7	28
VanG/VanR	0	0	1	0	1		VanS	7	5	3	6	21
VanG2	0	1	0	0	1		VanS-B-Delta	1	0	0	0	1
VanH	0	1	0	0	1		VanT	0	0	1	0	1
VanH-Ac1	0	0	0	1	1		VanT-G	0	0	0	1	1
VanH-E	0	0	1	0	1		VanW	0	0	0	2	2
VanI	1	2	1	1	5		VanX-A	0	0	0	1	1
VanR	17	21	21	17	76		VanX-O	0	0	0	1	1
VanS	15	14	14	14	57		VanXY-G2	0	0	0	1	1
VanS-B-Delta	0	1	0	1	2		VanY-A	0	1	0	0	1
VanW	2	2	1	2	7
VanW-B	1	2	0	0	3		Total	20	18	8	25	71
VanW-G	1	0	1	1	3
VanX-A	0	1	0	0	1
VanX-Ao1	0	0	1	0	1
VanX-B	0	0	0	1	1
VanX-O	0	1	1	0	2
VanX-Pt	1	1	2	0	4
VanX-Sc	1	0	0	0	1
VanXY-G	1	1	0	0	2
VanY-A	0	0	1	0	1
VanY-F	1	0	0	0	1
VanY-G1	0	1	0	0	1
VanY-M	0	1	0	0	1
Total	53	61	53	48	215

[truncated: 3 more sheets: Phenicols, MDR, QACs]
