# Supplementary material for: Evaluation of Anaerobic Digestion Amended with Micro-Aeration and/or Sound Treatment on the Resistome and Virulence Factor Gene Profiles in Poultry Litter
Source: Antibiotics (Basel). 2026 Feb 2;15(2):153. doi: 10.3390/antibiotics15020153 (PMC12937426; doi:10.3390/antibiotics15020153)
Supplement: Supplementary file 1 [file antibiotics-15-00153-s001.zip › Supplementary Table S1-full data.xlsx]

## Sheet: Supplementary Table 1
Sampleid	treatment group	Week	Proteins	origin_species	found_in_taxa_profiling	read_counts	Antimicrobial type	Antimicrobial class	mechanism_general	sub-mechanism	Mechanism_specific
FAESRU.JL.1	Control	6	Cfr(B)	Enterococcus faecium	No	2	Drugs	MLS	Target modification	enzymatic modification	23S rRNA methyltransferases
FAESRU.JL.1	Control	6	Erm(33)	Staphylococcus sciuri	No	13	Drugs	MLS	Target modification	Target modification	23S rRNA methyltransferases
FAESRU.JL.1	Control	6	Erm(36)	Micrococcus luteus	No	57	Drugs	MLS	Target modification	Target modification	23S rRNA methyltransferases
FAESRU.JL.1	Control	6	Erm(39)	Mycobacterium	No	26	Drugs	MLS	Target modification	Target modification	23S rRNA methyltransferases
FAESRU.JL.1	Control	6	Erm(40)	Mycobacterium mageritense	No	12	Drugs	MLS	Target modification	Target modification	23S rRNA methyltransferases
FAESRU.JL.1	Control	6	Erm(43)	Staphylococcus lentus	No	2	Drugs	MLS	Target modification	Target modification	23S rRNA methyltransferases
FAESRU.JL.1	Control	6	Erm(A)	Bacilli	No	2	Drugs	MLS	Target modification	Target modification	23S rRNA methyltransferases
FAESRU.JL.1	Control	6	Erm(B)	Firmicutes	No	3	Drugs	MLS	Target modification	Target modification	23S rRNA methyltransferases
FAESRU.JL.1	Control	6	Erm(B)	Bacteria	No	2	Drugs	MLS	Target modification	Target modification	23S rRNA methyltransferases
FAESRU.JL.1	Control	6	Erm(B)	Lactobacillus	No	1	Drugs	MLS	Target modification	Target modification	23S rRNA methyltransferases
FAESRU.JL.1	Control	6	Erm(B)	Enterococcus hirae	No	1	Drugs	MLS	Target modification	Target modification	23S rRNA methyltransferases
FAESRU.JL.1	Control	6	Erm(C)	Bacteria	No	11	Drugs	MLS	Target modification	Target modification	23S rRNA methyltransferases
FAESRU.JL.1	Control	6	Erm(C)	Terrabacteria group	No	18	Drugs	MLS	Target modification	Target modification	23S rRNA methyltransferases
FAESRU.JL.1	Control	6	Erm(C)	Staphylococcus hyicus	No	23	Drugs	MLS	Target modification	Target modification	23S rRNA methyltransferases
FAESRU.JL.1	Control	6	Erm(F)	Bacteroides thetaiotaomicron	No	1	Drugs	MLS	Target modification	Target modification	23S rRNA methyltransferases
FAESRU.JL.1	Control	6	Erm(G)	Firmicutes	No	2	Drugs	MLS	Target modification	Target modification	23S rRNA methyltransferases
FAESRU.JL.1	Control	6	Erm(G)	Bacteroides	Yes	1	Drugs	MLS	Target modification	Target modification	23S rRNA methyltransferases
FAESRU.JL.1	Control	6	Erm(X)	Actinobacteria	No	1	Drugs	MLS	Target modification	Target modification	23S rRNA methyltransferases
FAESRU.JL.1	Control	6	Erm(X)	Bifidobacterium thermophilum	No	1	Drugs	MLS	Target modification	Target modification	23S rRNA methyltransferases
FAESRU.JL.1	Control	6	Erm(F)	Bacteroides fragilis	No	1	Drugs	MLS	Target modification	Target modification	23S rRNA methyltransferases
FAESRU.JL.1	Control	6	NshR	Streptomyces actuosus	No	4	Drugs	Thiopeptide	Drug inactivation	enzymatic modification	thiostrepton 23S rRNA methyltransferase
FAESRU.JL.1	Control	6	TsnR	Streptomyces laurentii	No	1	Drugs	Thiopeptide	Drug inactivation	enzymatic modification	thiostrepton 23S rRNA methyltransferase
FAESRU.JL.1	Control	6	Lsa(A)	Enterococcus faecalis	No	1	Drugs	MLS	Efflux	Target protection	ABC-F type ribosomal protection protein
FAESRU.JL.1	Control	6	Lsa(B)	Staphylococcus sciuri	No	7	Drugs	MLS	Efflux	Target protection	ABC-F type ribosomal protection protein
FAESRU.JL.1	Control	6	Lsa(E)	Firmicutes	No	412	Drugs	MLS	Efflux	Target protection	ABC-F type ribosomal protection protein
FAESRU.JL.1	Control	6	Msr(D)	Streptococcus	No	60	Drugs	MLS	Efflux	Target protection	ABC-F type ribosomal protection protein
FAESRU.JL.1	Control	6	Vga(C)	Staphylococcus aureus	No	3	Drugs	MLS	Efflux	Target protection	ABC-F type ribosomal protection protein
FAESRU.JL.1	Control	6	Vga(D)	Enterococcus faecium	No	10	Drugs	MLS	Efflux	Target protection	ABC-F type ribosomal protection protein
FAESRU.JL.1	Control	6	AadE	Bacteria	No	78	Drugs	Aminoglycosides	Drug inactivation	Drug inactivation	O-nucleotidyltransferases
FAESRU.JL.1	Control	6	AAC (6')	Enterococcus asini	No	7	Drugs	Aminoglycosides	Drug inactivation	Drug inactivation	N-acetyltransferases
FAESRU.JL.1	Control	6	AAC (6')	Enterococcus dispar	No	3	Drugs	Aminoglycosides	Drug inactivation	Drug inactivation	N-acetyltransferases
FAESRU.JL.1	Control	6	AAC(3)-IV	Bacteria	No	1	Drugs	Aminoglycosides	Drug inactivation	Drug inactivation	N-acetyltransferases
FAESRU.JL.1	Control	6	AadA	uncultured bacterium	No	1	Drugs	Aminoglycosides	Drug inactivation	Drug inactivation	O-nucleotidyltransferases
FAESRU.JL.1	Control	6	AadA1	Bacteria	No	1	Drugs	Aminoglycosides	Drug inactivation	Drug inactivation	O-nucleotidyltransferases
FAESRU.JL.1	Control	6	AadA2	Proteobacteria	No	27	Drugs	Aminoglycosides	Drug inactivation	Drug inactivation	O-nucleotidyltransferases
FAESRU.JL.1	Control	6	AadA9	uncultured bacterium	No	11	Drugs	Aminoglycosides	Drug inactivation	Drug inactivation	O-nucleotidyltransferases
FAESRU.JL.1	Control	6	AadA9	Corynebacteriales	No	5	Drugs	Aminoglycosides	Drug inactivation	Drug inactivation	O-nucleotidyltransferases
FAESRU.JL.1	Control	6	ANT(6)-Ia	Bacteria	No	70	Drugs	Aminoglycosides	Drug inactivation	Drug inactivation	O-nucleotidyltransferases
FAESRU.JL.1	Control	6	ANT(6)-Ib	Bacteria	No	15	Drugs	Aminoglycosides	Drug inactivation	Drug inactivation	O-nucleotidyltransferases
FAESRU.JL.1	Control	6	ANT(9)	Bacteria	No	2	Drugs	Aminoglycosides	Drug inactivation	Drug inactivation	O-nucleotidyltransferases
FAESRU.JL.1	Control	6	ANT(9)-Ia	Bacteria	No	22	Drugs	Aminoglycosides	Drug inactivation	Drug inactivation	O-nucleotidyltransferases
FAESRU.JL.1	Control	6	Spw	Bacteria	No	23	Drugs	Aminoglycosides	Drug inactivation	Drug inactivation	O-nucleotidyltransferases
FAESRU.JL.1	Control	6	APH(3')-Ia	Bacteria	No	21	Drugs	Aminoglycosides	Drug inactivation	Drug inactivation	O-phosphotransferases
FAESRU.JL.1	Control	6	APH(3')-Ia	Plasmid pFA6	No	12	Drugs	Aminoglycosides	Drug inactivation	Drug inactivation	O-phosphotransferases
FAESRU.JL.1	Control	6	APH(3'')-Ib	Bacteria	No	3	Drugs	Aminoglycosides	Drug inactivation	Drug inactivation	O-phosphotransferases
FAESRU.JL.1	Control	6	APH(3'')-Ib	Gammaproteobacteria	No	6	Drugs	Aminoglycosides	Drug inactivation	Drug inactivation	O-phosphotransferases
FAESRU.JL.1	Control	6	APH(3'')-Ib	Escherichia coli	No	3	Drugs	Aminoglycosides	Drug inactivation	Drug inactivation	O-phosphotransferases
FAESRU.JL.1	Control	6	APH(3')-IIb	Pseudomonas	No	1	Drugs	Aminoglycosides	Drug inactivation	Drug inactivation	O-phosphotransferases
FAESRU.JL.1	Control	6	APH(3')-IIIa	Bacteria	No	7	Drugs	Aminoglycosides	Drug inactivation	Drug inactivation	O-phosphotransferases
FAESRU.JL.1	Control	6	APH(3')-IIIa	Enterococcus faecalis	No	4	Drugs	Aminoglycosides	Drug inactivation	Drug inactivation	O-phosphotransferases
FAESRU.JL.1	Control	6	APH(3')-IIIa	Enterococcus faecium	No	10	Drugs	Aminoglycosides	Drug inactivation	Drug inactivation	O-phosphotransferases
FAESRU.JL.1	Control	6	APH(3')-IIIa	Campylobacter jejuni	No	6	Drugs	Aminoglycosides	Drug inactivation	Drug inactivation	O-phosphotransferases
FAESRU.JL.1	Control	6	APH(6)-Id	Bacteria	No	1	Drugs	Aminoglycosides	Drug inactivation	Drug inactivation	O-phosphotransferases
FAESRU.JL.1	Control	6	APH(6)-Id	Pseudomonas aeruginosa	No	4	Drugs	Aminoglycosides	Drug inactivation	Drug inactivation	O-phosphotransferases
FAESRU.JL.1	Control	6	APH(6)-Id	Actinobacillus pleuropneumoniae	No	4	Drugs	Aminoglycosides	Drug inactivation	Drug inactivation	O-phosphotransferases
FAESRU.JL.1	Control	6	APH(6)-Id	Salmonella enterica	No	1	Drugs	Aminoglycosides	Drug inactivation	Drug inactivation	O-phosphotransferases
FAESRU.JL.1	Control	6	BLMT	Bacteria	No	1	Drugs	Glycopeptides	Drug inactivation	enzymatic inactivation	bleomycin resistance protein
FAESRU.JL.1	Control	6	CatA15	Clostridium butyricum	Yes	2	Drugs	Phenicols	Drug inactivation	Drug inactivation	chloramphenicol O-acetyltransferase
FAESRU.JL.1	Control	6	Cat	Bacteria	No	1	Drugs	Phenicols	Drug inactivation	Drug inactivation	chloramphenicol O-acetyltransferase
FAESRU.JL.1	Control	6	Cat	Streptomyces sp. MBRL 601	No	2	Drugs	Phenicols	Drug inactivation	Drug inactivation	chloramphenicol O-acetyltransferase
FAESRU.JL.1	Control	6	CatB1	Agrobacterium tumefaciens complex	No	3	Drugs	Phenicols	Drug inactivation	Drug inactivation	chloramphenicol O-acetyltransferase
FAESRU.JL.1	Control	6	CatQ	Streptococcus pneumoniae	No	4	Drugs	Phenicols	Drug inactivation	Drug inactivation	chloramphenicol O-acetyltransferase
FAESRU.JL.1	Control	6	CatQ	Clostridium perfringens	No	10	Drugs	Phenicols	Drug inactivation	Drug inactivation	chloramphenicol O-acetyltransferase
FAESRU.JL.1	Control	6	CepA	Bacteroides	Yes	1	Drugs	Beta-lactams	Drug inactivation	Drug inactivation	class A beta-lactamase
FAESRU.JL.1	Control	6	CfxA	Bacteroides vulgatus	No	2	Drugs	Beta-lactams	Drug inactivation	Drug inactivation	class A beta-lactamase
FAESRU.JL.1	Control	6	CfxA	Bacteroidetes	No	6	Drugs	Beta-lactams	Drug inactivation	Drug inactivation	class A beta-lactamase
FAESRU.JL.1	Control	6	CfxA	Prevotella intermedia	No	10	Drugs	Beta-lactams	Drug inactivation	Drug inactivation	class A beta-lactamase
FAESRU.JL.1	Control	6	CfxA	Prevotella oralis	No	1	Drugs	Beta-lactams	Drug inactivation	Drug inactivation	class A beta-lactamase
FAESRU.JL.1	Control	6	CTX-M-58	Escherichia coli	No	1	Drugs	Beta-lactams	Drug inactivation	Drug inactivation	class A beta-lactamase
FAESRU.JL.1	Control	6	CTX-M-84	Salmonella enterica	No	1	Drugs	Beta-lactams	Drug inactivation	Drug inactivation	class A beta-lactamase
FAESRU.JL.1	Control	6	DES-1	Desulfovibrio desulfuricans	Yes	16	Drugs	Beta-lactams	Drug inactivation	Drug inactivation	class A beta-lactamase
FAESRU.JL.1	Control	6	OXA-347	Bacteroidetes	No	5	Drugs	Beta-lactams	Drug inactivation	Drug inactivation	class D beta-lactamase
FAESRU.JL.1	Control	6	VanA-Sc	Streptomyces coelicolor	No	1	Drugs	Glycopeptides	Target bypass	Target bypass	VanA-type resistance protein
FAESRU.JL.1	Control	6	VanB	Firmicutes	No	1	Drugs	Glycopeptides	Target bypass	Target bypass	VanB-type resistance protein
FAESRU.JL.1	Control	6	VanG	Firmicutes	No	1	Drugs	Glycopeptides	Target bypass	Target bypass	VanG-type resistance protein
FAESRU.JL.1	Control	6	VanG	Enterococcus faecalis	No	1	Drugs	Glycopeptides	Target bypass	Target bypass	VanG-type resistance protein
FAESRU.JL.1	Control	6	EreD	Riemerella anatipestifer	No	4	Drugs	MLS	Drug inactivation	Drug inactivation	erythromycin esterase
FAESRU.JL.1	Control	6	QepA	Klebsiella aerogenes	No	1	Drugs	Fluoroquinolones	Efflux	efflux	fluoroquinolone efflux MFS transporter
FAESRU.JL.1	Control	6	FomA	Streptomyces wedmorensis	No	1	Drugs	Fosfomycin	Drug inactivation	enzymatic inactivation	fosfomycin phosphorylation
FAESRU.JL.1	Control	6	VanW	Paenibacillus apiarius	No	1	Drugs	Glycopeptides	Target bypass	Target bypass	VanA-type resistance protein
FAESRU.JL.1	Control	6	VanW-G	Firmicutes	No	1	Drugs	Glycopeptides	Target bypass	Target bypass	VanG-type resistance protein
FAESRU.JL.1	Control	6	Lnu(A)	Bacteria	No	1	Drugs	MLS	Drug inactivation	Drug inactivation	lincosamide nucleotidyltransferases
FAESRU.JL.1	Control	6	Lnu(A)	Terrabacteria group	No	1	Drugs	MLS	Drug inactivation	Drug inactivation	lincosamide nucleotidyltransferases
FAESRU.JL.1	Control	6	Lnu(A)	Staphylococcus haemolyticus	No	1	Drugs	MLS	Drug inactivation	Drug inactivation	lincosamide nucleotidyltransferases
FAESRU.JL.1	Control	6	Lnu(AN2)	Bacteria	No	5	Drugs	MLS	Drug inactivation	Drug inactivation	lincosamide nucleotidyltransferases
FAESRU.JL.1	Control	6	Lnu(B)	Firmicutes	No	226	Drugs	MLS	Drug inactivation	Drug inactivation	lincosamide nucleotidyltransferases
FAESRU.JL.1	Control	6	Lnu(C)	Streptococcus agalactiae	No	9	Drugs	MLS	Drug inactivation	Drug inactivation	lincosamide nucleotidyltransferases
FAESRU.JL.1	Control	6	Lnu(D)	Streptococcus uberis	No	22	Drugs	MLS	Drug inactivation	Drug inactivation	lincosamide nucleotidyltransferases
FAESRU.JL.1	Control	6	Lnu(F)	Enterobacteriaceae	No	13	Drugs	MLS	Drug inactivation	Drug inactivation	lincosamide nucleotidyltransferases
FAESRU.JL.1	Control	6	Lnu(G)	Bacteria	No	3	Drugs	MLS	Drug inactivation	Drug inactivation	lincosamide nucleotidyltransferases
FAESRU.JL.1	Control	6	Lnu(P)	Clostridium	Yes	4	Drugs	MLS	Drug inactivation	Drug inactivation	lincosamide nucleotidyltransferases
FAESRU.JL.1	Control	6	Mph(B)	Enterobacteriaceae	No	22	Drugs	MLS	Drug inactivation	Drug inactivation	macrolide phosphotransferases
FAESRU.JL.1	Control	6	Mph(C)	Stenotrophomonas maltophilia	No	1	Drugs	MLS	Drug inactivation	Drug inactivation	macrolide phosphotransferases
FAESRU.JL.1	Control	6	Mef(En2)	Bacteroides fragilis	No	15	Drugs	MLS	Efflux	efflux	macrolide efflux MFS pumps
FAESRU.JL.1	Control	6	Mef(A)	Streptococcus	No	1	Drugs	MLS	Efflux	efflux	macrolide efflux MFS pumps
FAESRU.JL.1	Control	6	Mef(A)	Streptococcus pneumoniae	No	58	Drugs	MLS	Efflux	efflux	macrolide efflux MFS pumps
FAESRU.JL.1	Control	6	Mef(A)	Streptococcus agalactiae	No	4	Drugs	MLS	Efflux	efflux	macrolide efflux MFS pumps
FAESRU.JL.1	Control	6	Mef(A)	Streptococcus pyogenes	No	6	Drugs	MLS	Efflux	efflux	macrolide efflux MFS pumps
FAESRU.JL.1	Control	6	Mef(A)	Clostridium kluyveri	No	7	Drugs	MLS	Efflux	efflux	macrolide efflux MFS pumps
FAESRU.JL.1	Control	6	Mef(A)	Exiguobacterium sp. S3-2	No	1	Drugs	MLS	Efflux	efflux	macrolide efflux MFS pumps
FAESRU.JL.1	Control	6	Mef(B)	Enterobacteriaceae	No	84	Drugs	MLS	Efflux	efflux	macrolide efflux MFS pumps
FAESRU.JL.1	Control	6	OleD	Streptomyces	No	1	Drugs	MLS	Drug inactivation	Drug inactivation	macrolide glycosyltransferases
FAESRU.JL.1	Control	6	OqxB23	Klebsiella pneumoniae	No	1	Multi-compound	Multidrug resistance	Efflux	efflux	RND multidrug efflux pumps
FAESRU.JL.1	Control	6	OqxB3	Escherichia coli	No	3	Multi-compound	Multidrug resistance	Efflux	efflux	RND multidrug efflux pumps
FAESRU.JL.1	Control	6	MupA	Staphylococcus	No	1	Drugs	Mupirocin	Target modification	enzymatic modification	mupirocin-resistant isoleucine--tRNA ligase
FAESRU.JL.1	Control	6	Arr	Mycobacterium smegmatis	No	13	Drugs	Rifamycins	Drug inactivation	Drug inactivation	rifampin ADP-ribosyltransferase
FAESRU.JL.1	Control	6	Arr	Gammaproteobacteria	No	2	Drugs	Rifamycins	Drug inactivation	Drug inactivation	rifampin ADP-ribosyltransferase
FAESRU.JL.1	Control	6	QacA	Staphylococcus	No	1	Biocides	QACs	Efflux	efflux	QAC MFS efflux pumps
FAESRU.JL.1	Control	6	QacB	Staphylococcus aureus	No	4	Biocides	QACs	Efflux	efflux	QAC MFS efflux pumps
FAESRU.JL.1	Control	6	QacE delta 1	Bacteria	No	25	Biocides	QACs	Efflux	efflux	QAC SMR efflux pumps
FAESRU.JL.1	Control	6	Rox	Nocardia farcinica	No	19	Drugs	Rifamycins	Drug inactivation	Drug inactivation	rifampin monooxygenase
FAESRU.JL.1	Control	6	Iri	Rhodococcus hoagii	No	2	Drugs	Rifamycins	Drug inactivation	Drug inactivation	rifampin monooxygenase
FAESRU.JL.1	Control	6	Rph	Streptomyces sp. WAC4747	No	12	Drugs	Rifamycins	Drug inactivation	Drug inactivation	rifamycin phosphotransferase
FAESRU.JL.1	Control	6	Vat(B)	Bacilli	No	30	Drugs	MLS	Drug inactivation	Drug inactivation	streptogramin A O-acetyltransferases
FAESRU.JL.1	Control	6	Vat(H)	Enterococcus faecium	No	1	Drugs	MLS	Drug inactivation	Drug inactivation	streptogramin A O-acetyltransferases
FAESRU.JL.1	Control	6	Sat4	Bacteria	No	14	Drugs	Aminoglycosides	Drug inactivation	Drug inactivation	N-acetyltransferases
FAESRU.JL.1	Control	6	Sul1	Aeromonas hydrophila	No	285	Drugs	Folatepathway inhibitors	Target bypass	target bypass	sulfonamide-resistant dihydropteroate synthase
FAESRU.JL.1	Control	6	Sul1	Enterobacter cloacae complex	No	12	Drugs	Folatepathway inhibitors	Target bypass	target bypass	sulfonamide-resistant dihydropteroate synthase
FAESRU.JL.1	Control	6	Sul1	Pseudomonas aeruginosa	No	4	Drugs	Folatepathway inhibitors	Target bypass	target bypass	sulfonamide-resistant dihydropteroate synthase
FAESRU.JL.1	Control	6	Sul1	Acinetobacter baumannii	No	3	Drugs	Folatepathway inhibitors	Target bypass	target bypass	sulfonamide-resistant dihydropteroate synthase
FAESRU.JL.1	Control	6	Sul2	Bacteria	No	3	Drugs	Folatepathway inhibitors	Target bypass	target bypass	sulfonamide-resistant dihydropteroate synthase
FAESRU.JL.1	Control	6	Sul2	Gammaproteobacteria	No	2	Drugs	Folatepathway inhibitors	Target bypass	target bypass	sulfonamide-resistant dihydropteroate synthase
FAESRU.JL.1	Control	6	Sul2	Salmonella enterica	No	3	Drugs	Folatepathway inhibitors	Target bypass	target bypass	sulfonamide-resistant dihydropteroate synthase
FAESRU.JL.1	Control	6	Tet(33)	Actinobacteria	No	7	Drugs	Tetracyclines	Efflux	efflux	tetracycline MFS efflux pumps
FAESRU.JL.1	Control	6	Tet(40)	Firmicutes	No	24	Drugs	Tetracyclines	Efflux	efflux	tetracycline MFS efflux pumps
FAESRU.JL.1	Control	6	Tet(A)	Gammaproteobacteria	No	90	Drugs	Tetracyclines	Efflux	efflux	tetracycline MFS efflux pumps
FAESRU.JL.1	Control	6	Tet(C)	Bacteria	No	3	Drugs	Tetracyclines	Efflux	efflux	tetracycline MFS efflux pumps
FAESRU.JL.1	Control	6	Tet(C)	Aeromonas salmonicida	No	5	Drugs	Tetracyclines	Efflux	efflux	tetracycline MFS efflux pumps
FAESRU.JL.1	Control	6	Tet(G)	Vibrio anguillarum	No	1	Drugs	Tetracyclines	Efflux	efflux	tetracycline MFS efflux pumps
FAESRU.JL.1	Control	6	Tet(H)	Gammaproteobacteria	No	1	Drugs	Tetracyclines	Efflux	efflux	tetracycline MFS efflux pumps
FAESRU.JL.1	Control	6	Tet(H)	Actinobacillus pleuropneumoniae	No	2	Drugs	Tetracyclines	Efflux	efflux	tetracycline MFS efflux pumps
FAESRU.JL.1	Control	6	Tet(L)	Bacteria	No	25	Drugs	Tetracyclines	Efflux	efflux	tetracycline MFS efflux pumps
FAESRU.JL.1	Control	6	Tet(L)	Lactobacillales	No	14	Drugs	Tetracyclines	Efflux	efflux	tetracycline MFS efflux pumps
FAESRU.JL.1	Control	6	Tet(L)	Streptococcus agalactiae	No	1	Drugs	Tetracyclines	Efflux	efflux	tetracycline MFS efflux pumps
FAESRU.JL.1	Control	6	Tet(L)	Geobacillus stearothermophilus	No	8	Drugs	Tetracyclines	Efflux	efflux	tetracycline MFS efflux pumps
FAESRU.JL.1	Control	6	TetA(P)	Firmicutes	No	1	Drugs	Tetracyclines	Efflux	efflux	tetracycline ABC efflux pumps
FAESRU.JL.1	Control	6	Tet(C)	Chlamydia suis	No	1	Drugs	Tetracyclines	Efflux	efflux	tetracycline MFS efflux pumps
FAESRU.JL.1	Control	6	Tet(G)	Stenotrophomonas sp. TA57	No	1	Drugs	Tetracyclines	Efflux	efflux	tetracycline MFS efflux pumps
FAESRU.JL.1	Control	6	Tet(H)	Mannheimia haemolytica	No	1	Drugs	Tetracyclines	Efflux	efflux	tetracycline MFS efflux pumps
FAESRU.JL.1	Control	6	Tet(Z)	Corynebacterium glutamicum	No	13	Drugs	Tetracyclines	Efflux	efflux	tetracycline MFS efflux pumps
FAESRU.JL.1	Control	6	TetA(P)	Clostridium perfringens	No	42	Drugs	Tetracyclines	Efflux	efflux	tetracycline MFS efflux pumps
FAESRU.JL.1	Control	6	Tet(35)	Vibrio harveyi	No	1	Drugs	Tetracyclines	Efflux	efflux	tetracycline MFS efflux pumps
FAESRU.JL.1	Control	6	Tet(32)	Firmicutes	No	7	Drugs	Tetracyclines	Target protection	Targetl protection	tetracycline resistance ribosomal protection protein
FAESRU.JL.1	Control	6	Tet(32)	Clostridiaceae bacterium K10	No	31	Drugs	Tetracyclines	Target protection	Targetl protection	tetracycline resistance ribosomal protection protein
FAESRU.JL.1	Control	6	Tet(36)	Bacteroides coprosuis	No	13	Drugs	Tetracyclines	Target protection	Targetl protection	tetracycline resistance ribosomal protection protein
FAESRU.JL.1	Control	6	Tet(44)	Campylobacter fetus	No	190	Drugs	Tetracyclines	Target protection	Targetl protection	tetracycline resistance ribosomal protection protein
FAESRU.JL.1	Control	6	Tet(44)	Clostridium perfringens	No	2	Drugs	Tetracyclines	Target protection	Targetl protection	tetracycline resistance ribosomal protection protein
FAESRU.JL.1	Control	6	Tet(M)	Firmicutes	No	467	Drugs	Tetracyclines	Target protection	Targetl protection	tetracycline resistance ribosomal protection protein
FAESRU.JL.1	Control	6	Tet(M)	Proteobacteria	No	27	Drugs	Tetracyclines	Target protection	Targetl protection	tetracycline resistance ribosomal protection protein
FAESRU.JL.1	Control	6	Tet(M)	Enterococcus faecium	No	1	Drugs	Tetracyclines	Target protection	Targetl protection	tetracycline resistance ribosomal protection protein
FAESRU.JL.1	Control	6	Tet(O)	Pasteurellaceae	No	530	Drugs	Tetracyclines	Target protection	Targetl protection	tetracycline resistance ribosomal protection protein
FAESRU.JL.1	Control	6	Tet(O)	Streptococcus	No	3	Drugs	Tetracyclines	Target protection	Targetl protection	tetracycline resistance ribosomal protection protein
FAESRU.JL.1	Control	6	Tet(O)	Terrabacteria group	No	13	Drugs	Tetracyclines	Target protection	Targetl protection	tetracycline resistance ribosomal protection protein
FAESRU.JL.1	Control	6	Tet(O)	Enterococcus faecalis	No	2	Drugs	Tetracyclines	Target protection	Targetl protection	tetracycline resistance ribosomal protection protein
FAESRU.JL.1	Control	6	Tet(Q)	Bacteria	No	204	Drugs	Tetracyclines	Target protection	Targetl protection	tetracycline resistance ribosomal protection protein
FAESRU.JL.1	Control	6	Tet(Q)	Bacteroidetes	No	1	Drugs	Tetracyclines	Target protection	Targetl protection	tetracycline resistance ribosomal protection protein
FAESRU.JL.1	Control	6	Tet(Q)	Prevotella ruminicola	No	1	Drugs	Tetracyclines	Target protection	Targetl protection	tetracycline resistance ribosomal protection protein
FAESRU.JL.1	Control	6	Tet(S)	Streptococcus intermedius	No	1	Drugs	Tetracyclines	Target protection	Targetl protection	tetracycline resistance ribosomal protection protein
FAESRU.JL.1	Control	6	Tet(T)	Enterococcus faecalis	No	5	Drugs	Tetracyclines	Target protection	Targetl protection	tetracycline resistance ribosomal protection protein
FAESRU.JL.1	Control	6	Tet(T)	Streptococcus pyogenes	No	5	Drugs	Tetracyclines	Target protection	Targetl protection	tetracycline resistance ribosomal protection protein
FAESRU.JL.1	Control	6	Tet(W)	Firmicutes	No	63	Drugs	Tetracyclines	Target protection	Targetl protection	tetracycline resistance ribosomal protection protein
FAESRU.JL.1	Control	6	Tet(W)	Clostridiales	No	310	Drugs	Tetracyclines	Target protection	Targetl protection	tetracycline resistance ribosomal protection protein
FAESRU.JL.1	Control	6	Tet(W)	Rothia	No	2	Drugs	Tetracyclines	Target protection	Targetl protection	tetracycline resistance ribosomal protection protein
FAESRU.JL.1	Control	6	Tet(W)	Trueperella pyogenes	No	1	Drugs	Tetracyclines	Target protection	Targetl protection	tetracycline resistance ribosomal protection protein
FAESRU.JL.1	Control	6	TetB(P)	Clostridium perfringens	No	17	Drugs	Tetracyclines	Target protection	Targetl protection	tetracycline resistance ribosomal protection protein
FAESRU.JL.1	Control	6	DfrD	Staphylococcus haemolyticus	No	1	Drugs	Folatepathway inhibitors	Target bypass	target bypass	trimethoprim-resistant dihydrofolate reductase
FAESRU.JL.1	Control	6	DfrG	Bacilli	No	3	Drugs	Folatepathway inhibitors	Target bypass	target bypass	trimethoprim-resistant dihydrofolate reductase
FAESRU.JL.1	Control	6	DfrK	Staphylococcus	No	1	Drugs	Folatepathway inhibitors	Target bypass	target bypass	trimethoprim-resistant dihydrofolate reductase
FAESRU.JL.1	Control	6	VanR	Bacilli	No	9	Drugs	Glycopeptides	Target bypass	target bypass	VanA-type regulator
FAESRU.JL.1	Control	6	VanR	Bacillus circulans	No	5	Drugs	Glycopeptides	Target bypass	target bypass	VanA-type regulator
FAESRU.JL.1	Control	6	VanR	Terrabacteria group	No	1	Drugs	Glycopeptides	Target bypass	target bypass	VanB-type regulator
FAESRU.JL.1	Control	6	VanR	Enterococcus faecalis	No	1	Drugs	Glycopeptides	Target bypass	target bypass	VanB-type regulator
FAESRU.JL.1	Control	6	VanR	Enterococcus	Yes	4	Drugs	Glycopeptides	Target bypass	target bypass	VanC-type regulator
FAESRU.JL.1	Control	6	VanS	Enterococcus	Yes	1	Drugs	Glycopeptides	Target bypass	target bypass	VanD-type regulator
FAESRU.JL.1	Control	6	VanS	Enterococcus gallinarum	No	1	Drugs	Glycopeptides	Target bypass	target bypass	VanD-type regulator
FAESRU.JL.1	Control	6	VanR	Enterococcus gallinarum	No	4	Drugs	Glycopeptides	Target bypass	target bypass	VanD-type regulator
FAESRU.JL.1	Control	6	VanR	Paenibacillus popilliae	No	2	Drugs	Glycopeptides	Target bypass	target bypass	VanF-type regulator
FAESRU.JL.1	Control	6	VanS	Firmicutes	No	4	Drugs	Glycopeptides	Target bypass	target bypass	VanG-type regulator
FAESRU.JL.1	Control	6	VanS	Enterococcus faecalis	No	11	Drugs	Glycopeptides	Target bypass	target bypass	VanG-type regulator
FAESRU.JL.1	Control	6	VanR	Firmicutes	No	4	Drugs	Glycopeptides	Target bypass	target bypass	VanG-type regulator
FAESRU.JL.1	Control	6	VanS	Lactobacillales	No	2	Drugs	Glycopeptides	Target bypass	target bypass	VanM-type regulator
FAESRU.JL.1	Control	6	VanS	Paenibacillus thiaminolyticus	No	7	Drugs	Glycopeptides	Target bypass	target bypass	VanPt-type regulator
FAESRU.JL.1	Control	6	VanS	Paenibacillus apiarius	No	5	Drugs	Glycopeptides	Target bypass	target bypass	VanPt-type regulator
FAESRU.JL.10	Air	6	Cfr(B)	Enterococcus faecium	No	2	Drugs	MLS	Target modification	enzymatic modification	23S rRNA methyltransferases
FAESRU.JL.10	Air	6	Erm(33)	Staphylococcus sciuri	No	1	Drugs	MLS	Target modification	Target modification	23S rRNA methyltransferases
FAESRU.JL.10	Air	6	Erm(35)	Bacteroides coprosuis	No	2	Drugs	MLS	Target modification	Target modification	23S rRNA methyltransferases
FAESRU.JL.10	Air	6	Erm(36)	Micrococcus luteus	No	52	Drugs	MLS	Target modification	Target modification	23S rRNA methyltransferases
FAESRU.JL.10	Air	6	Erm(39)	Mycobacterium	No	17	Drugs	MLS	Target modification	Target modification	23S rRNA methyltransferases
FAESRU.JL.10	Air	6	Erm(40)	Mycobacterium mageritense	No	4	Drugs	MLS	Target modification	Target modification	23S rRNA methyltransferases
FAESRU.JL.10	Air	6	Erm(47)	Helcococcus kunzii	No	1	Drugs	MLS	Target modification	Target modification	23S rRNA methyltransferases
FAESRU.JL.10	Air	6	Erm(B)	Firmicutes	No	24	Drugs	MLS	Target modification	Target modification	23S rRNA methyltransferases
FAESRU.JL.10	Air	6	Erm(C)	Staphylococcus hyicus	No	45	Drugs	MLS	Target modification	Target modification	23S rRNA methyltransferases
FAESRU.JL.10	Air	6	Erm(G)	Firmicutes	No	2	Drugs	MLS	Target modification	Target modification	23S rRNA methyltransferases
FAESRU.JL.10	Air	6	Erm(T)	Lactobacillus fermentum	No	1	Drugs	MLS	Target modification	Target modification	23S rRNA methyltransferases
FAESRU.JL.10	Air	6	NshR	Streptomyces actuosus	No	5	Drugs	Thiopeptide	Drug inactivation	enzymatic modification	thiostrepton 23S rRNA methyltransferase
FAESRU.JL.10	Air	6	TsnR	Streptomyces laurentii	No	3	Drugs	Thiopeptide	Drug inactivation	enzymatic modification	thiostrepton 23S rRNA methyltransferase
FAESRU.JL.10	Air	6	Lsa	Enterococcus	Yes	3	Drugs	MLS	Efflux	Target protection	ABC-F type ribosomal protection protein
FAESRU.JL.10	Air	6	Lsa(B)	Staphylococcus sciuri	No	10	Drugs	MLS	Efflux	Target protection	ABC-F type ribosomal protection protein
FAESRU.JL.10	Air	6	Lsa(E)	Firmicutes	No	202	Drugs	MLS	Efflux	Target protection	ABC-F type ribosomal protection protein
FAESRU.JL.10	Air	6	Msr(D)	Bacteria	No	37	Drugs	MLS	Efflux	Target protection	ABC-F type ribosomal protection protein
FAESRU.JL.10	Air	6	OptrA	Enterococcus faecalis	No	1	Drugs	MLS	Efflux	Target protection	ABC-F type ribosomal protection protein
FAESRU.JL.10	Air	6	Vga(A)	Staphylococcus aureus	No	1	Drugs	MLS	Efflux	Target protection	ABC-F type ribosomal protection protein
FAESRU.JL.10	Air	6	Vga(D)	Enterococcus faecium	No	3	Drugs	MLS	Efflux	Target protection	ABC-F type ribosomal protection protein
FAESRU.JL.10	Air	6	Vga(E)	Staphylococcus aureus	No	3	Drugs	MLS	Efflux	Target protection	ABC-F type ribosomal protection protein
FAESRU.JL.10	Air	6	ApmA	Staphylococcus aureus	No	2	Drugs	Aminoglycosides	Drug inactivation	Drug inactivation	N-acetyltransferases
FAESRU.JL.10	Air	6	AAC(3)-IV	Bacteria	No	2	Drugs	Aminoglycosides	Drug inactivation	Drug inactivation	N-acetyltransferases
FAESRU.JL.10	Air	6	AadE	Bacteria	No	11	Drugs	Aminoglycosides	Drug inactivation	Drug inactivation	O-nucleotidyltransferases
FAESRU.JL.10	Air	6	ANT(6)-Ia	Bacteria	No	38	Drugs	Aminoglycosides	Drug inactivation	Drug inactivation	O-nucleotidyltransferases
FAESRU.JL.10	Air	6	ANT(6)-Ib	Bacteria	No	18	Drugs	Aminoglycosides	Drug inactivation	Drug inactivation	O-nucleotidyltransferases
FAESRU.JL.10	Air	6	ANT(9)-Ia	Bacteria	No	8	Drugs	Aminoglycosides	Drug inactivation	Drug inactivation	O-nucleotidyltransferases
FAESRU.JL.10	Air	6	APH(3')-IIIa	Bacteria	No	12	Drugs	Aminoglycosides	Drug inactivation	Drug inactivation	O-nucleotidyltransferases
FAESRU.JL.10	Air	6	AAC (6')	Enterococcus asini	No	4	Drugs	Aminoglycosides	Drug inactivation	Drug inactivation	N-acetyltransferases
FAESRU.JL.10	Air	6	AAC (6')	Enterococcus dispar	No	1	Drugs	Aminoglycosides	Drug inactivation	Drug inactivation	N-acetyltransferases
FAESRU.JL.10	Air	6	AAC(3)-IIb	Enterobacterales	No	1	Drugs	Aminoglycosides	Drug inactivation	Drug inactivation	N-acetyltransferases
FAESRU.JL.10	Air	6	AAC(3)-IIIb	Pseudomonas aeruginosa	No	1	Drugs	Aminoglycosides	Drug inactivation	Drug inactivation	N-acetyltransferases
FAESRU.JL.10	Air	6	AadA9	Corynebacteriales	No	5	Drugs	Aminoglycosides	Drug inactivation	Drug inactivation	O-nucleotidyltransferases
FAESRU.JL.10	Air	6	AadA9	uncultured bacterium	No	4	Drugs	Aminoglycosides	Drug inactivation	Drug inactivation	O-nucleotidyltransferases
FAESRU.JL.10	Air	6	AadA9	Glutamicibacter arilaitensis	No	2	Drugs	Aminoglycosides	Drug inactivation	Drug inactivation	O-nucleotidyltransferases
FAESRU.JL.10	Air	6	ANT(6)-Ia	Enterococcus faecalis	No	26	Drugs	Aminoglycosides	Drug inactivation	Drug inactivation	O-nucleotidyltransferases
FAESRU.JL.10	Air	6	Spw	Bacteria	No	21	Drugs	Aminoglycosides	Drug inactivation	Drug inactivation	O-nucleotidyltransferases
FAESRU.JL.10	Air	6	APH(3')-IIb	Pseudomonas	No	8	Drugs	Aminoglycosides	Drug inactivation	Drug inactivation	O-phosphotransferases
FAESRU.JL.10	Air	6	APH(3')-IIIa	Campylobacter jejuni	No	26	Drugs	Aminoglycosides	Drug inactivation	Drug inactivation	O-phosphotransferases
FAESRU.JL.10	Air	6	APH(3')-IIIa	Enterococcus faecium	No	8	Drugs	Aminoglycosides	Drug inactivation	Drug inactivation	O-phosphotransferases
FAESRU.JL.10	Air	6	AAC(6')-Ie-APH(2'')-Ia	Bacteria	No	1	Drugs	Aminoglycosides	Drug inactivation	Drug inactivation	Bifunctional acetyltransferases-phosphotransferase
FAESRU.JL.10	Air	6	CatA15	Clostridium butyricum	Yes	1	Drugs	Phenicols	Drug inactivation	Drug inactivation	chloramphenicol O-acetyltransferase
FAESRU.JL.10	Air	6	CatB1	Gammaproteobacteria	No	5	Drugs	Phenicols	Drug inactivation	Drug inactivation	chloramphenicol O-acetyltransferase
FAESRU.JL.10	Air	6	CatB1	Agrobacterium tumefaciens complex	No	14	Drugs	Phenicols	Drug inactivation	Drug inactivation	chloramphenicol O-acetyltransferase
FAESRU.JL.10	Air	6	CatB3	Escherichia coli	No	1	Drugs	Phenicols	Drug inactivation	Drug inactivation	chloramphenicol O-acetyltransferase
FAESRU.JL.10	Air	6	CatB7	Pseudomonas	No	1	Drugs	Phenicols	Drug inactivation	Drug inactivation	chloramphenicol O-acetyltransferase
FAESRU.JL.10	Air	6	CatQ	Clostridium perfringens	No	2	Drugs	Phenicols	Drug inactivation	Drug inactivation	chloramphenicol O-acetyltransferase
FAESRU.JL.10	Air	6	CfxA	Prevotella melaninogenica	No	1	Drugs	Beta-lactams	Drug inactivation	Drug inactivation	class A beta-lactamase
FAESRU.JL.10	Air	6	CTX-M-58	Escherichia coli	No	7	Drugs	Beta-lactams	Drug inactivation	Drug inactivation	class A beta-lactamase
FAESRU.JL.10	Air	6	DES-1	Desulfovibrio desulfuricans	Yes	42	Drugs	Beta-lactams	Drug inactivation	Drug inactivation	class A beta-lactamase
FAESRU.JL.10	Air	6	OKP-B	Klebsiella pneumoniae	No	2	Drugs	Beta-lactams	Drug inactivation	Drug inactivation	class A beta-lactamase
FAESRU.JL.10	Air	6	SHV-41	Klebsiella pneumoniae	No	2	Drugs	Beta-lactams	Drug inactivation	Drug inactivation	class A beta-lactamase
FAESRU.JL.10	Air	6	TER-2	Raoultella terrigena	No	1	Drugs	Beta-lactams	Drug inactivation	Drug inactivation	class A beta-lactamase
FAESRU.JL.10	Air	6	BSU-1	Bacillus subtilis	No	2	Drugs	Beta-lactams	Drug inactivation	Drug inactivation	class D beta-lactamase
FAESRU.JL.10	Air	6	VanX-A	Bacillus circulans	No	1	Drugs	Glycopeptides	Target bypass	Target bypass	VanA-type resistance protein
FAESRU.JL.10	Air	6	VanA	Enterococcus faecium	No	1	Drugs	Glycopeptides	Target bypass	Target bypass	VanA-type resistance protein
FAESRU.JL.10	Air	6	VanA-Ao2	Amycolatopsis orientalis	No	1	Drugs	Glycopeptides	Target bypass	Target bypass	VanA-type resistance protein
FAESRU.JL.10	Air	6	VanA-Sc	Streptomyces coelicolor	No	1	Drugs	Glycopeptides	Target bypass	Target bypass	VanA-type resistance protein
FAESRU.JL.10	Air	6	VanB	Clostridium sp. MLG480	No	1	Drugs	Glycopeptides	Target bypass	Target bypass	VanB-type resistance protein
FAESRU.JL.10	Air	6	VanB	Eggerthella lenta	No	1	Drugs	Glycopeptides	Target bypass	Target bypass	VanB-type resistance protein
FAESRU.JL.10	Air	6	VanI	Desulfitobacterium dichloroeliminans	No	1	Drugs	Glycopeptides	Target bypass	Target bypass	VanI-type resistance protein
FAESRU.JL.10	Air	6	VanG	Firmicutes	No	1	Drugs	Glycopeptides	Target bypass	Target bypass	VanG-type resistance protein
FAESRU.JL.10	Air	6	VanG	Enterococcus faecalis	No	2	Drugs	Glycopeptides	Target bypass	Target bypass	VanG-type resistance protein
FAESRU.JL.10	Air	6	QepA	Klebsiella aerogenes	No	1	Drugs	Fluoroquinolones	Efflux	efflux	fluoroquinolone efflux MFS transporter
FAESRU.JL.10	Air	6	QepA1	Enterobacteriaceae	No	1	Drugs	Fluoroquinolones	Efflux	efflux	fluoroquinolone efflux MFS transporter
FAESRU.JL.10	Air	6	FomA	Streptomyces wedmorensis	No	1	Drugs	Fosfomycin	Drug inactivation	enzymatic inactivation	fosfomycin phosphorylation
FAESRU.JL.10	Air	6	FosX/FosE/FosI	Desulfovibrio magneticus	No	1	Drugs	Fosfomycin	Drug inactivation	enzymatic inactivation	fosfomycin thiol transferases
FAESRU.JL.10	Air	6	VanW	Paenibacillus apiarius	No	2	Drugs	Glycopeptides	Target bypass	Target bypass	VanA-type resistance protein
FAESRU.JL.10	Air	6	Lnu(A)	Bacilli	No	12	Drugs	MLS	Drug inactivation	Drug inactivation	lincosamide nucleotidyltransferases
FAESRU.JL.10	Air	6	Lnu(B)	Firmicutes	No	85	Drugs	MLS	Drug inactivation	Drug inactivation	lincosamide nucleotidyltransferases
FAESRU.JL.10	Air	6	Lnu(C)	Streptococcus agalactiae	No	5	Drugs	MLS	Drug inactivation	Drug inactivation	lincosamide nucleotidyltransferases
FAESRU.JL.10	Air	6	Lnu(D)	Streptococcus uberis	No	4	Drugs	MLS	Drug inactivation	Drug inactivation	lincosamide nucleotidyltransferases
FAESRU.JL.10	Air	6	Lnu(G)	Bacteria	No	7	Drugs	MLS	Drug inactivation	Drug inactivation	lincosamide nucleotidyltransferases
FAESRU.JL.10	Air	6	Lnu(P)	Clostridium	Yes	3	Drugs	MLS	Drug inactivation	Drug inactivation	lincosamide nucleotidyltransferases
FAESRU.JL.10	Air	6	Mph(B)	Enterobacteriaceae	No	12	Drugs	MLS	Drug inactivation	Drug inactivation	macrolide phosphotransferases
FAESRU.JL.10	Air	6	Mef(A)	Streptococcus pyogenes	No	60	Drugs	MLS	Efflux	efflux	macrolide efflux MFS pumps
FAESRU.JL.10	Air	6	Mef(A)	Clostridium perfringens	No	8	Drugs	MLS	Efflux	efflux	macrolide efflux MFS pumps
FAESRU.JL.10	Air	6	Mef(A)	Streptococcus sp. 'group G'	No	5	Drugs	MLS	Efflux	efflux	macrolide efflux MFS pumps
FAESRU.JL.10	Air	6	Mef(A)	Streptococcus pneumoniae	No	3	Drugs	MLS	Efflux	efflux	macrolide efflux MFS pumps
FAESRU.JL.10	Air	6	Mef(A)	Exiguobacterium sp. S3-2	No	3	Drugs	MLS	Efflux	efflux	macrolide efflux MFS pumps
FAESRU.JL.10	Air	6	Mef(B)	Enterobacteriaceae	No	33	Drugs	MLS	Efflux	efflux	macrolide efflux MFS pumps
FAESRU.JL.10	Air	6	Mef(En2)	Bacteroides fragilis	No	5	Drugs	MLS	Efflux	efflux	macrolide efflux MFS pumps
FAESRU.JL.10	Air	6	OqxB12	Klebsiella pneumoniae	No	1	Multi-compound	Multidrug resistance	Efflux	efflux	RND multidrug efflux pumps
FAESRU.JL.10	Air	6	OqxB2	Escherichia coli	No	4	Multi-compound	Multidrug resistance	Efflux	efflux	RND multidrug efflux pumps
FAESRU.JL.10	Air	6	OqxB28	Klebsiella pneumoniae	No	9	Multi-compound	Multidrug resistance	Efflux	efflux	RND multidrug efflux pumps
FAESRU.JL.10	Air	6	OqxB3	Escherichia coli	No	6	Multi-compound	Multidrug resistance	Efflux	efflux	RND multidrug efflux pumps
FAESRU.JL.10	Air	6	MupA	Staphylococcus	No	1	Drugs	Mupirocin	Target modification	enzymatic modification	mupirocin-resistant isoleucine--tRNA ligase
FAESRU.JL.10	Air	6	MupB	Staphylococcus aureus	No	2	Drugs	Mupirocin	Target modification	enzymatic modification	mupirocin-resistant isoleucine--tRNA ligase
FAESRU.JL.10	Air	6	Arr-4	Pseudomonas aeruginosa	No	1	Drugs	Rifamycins	Drug inactivation	Drug inactivation	rifampin ADP-ribosyltransferase
FAESRU.JL.10	Air	6	Arr	Gammaproteobacteria	No	8	Drugs	Rifamycins	Drug inactivation	Drug inactivation	rifampin ADP-ribosyltransferase
FAESRU.JL.10	Air	6	Arr	Mycobacterium smegmatis	No	11	Drugs	Rifamycins	Drug inactivation	Drug inactivation	rifampin ADP-ribosyltransferase
FAESRU.JL.10	Air	6	FomB	Streptomyces	No	2	Drugs	Fosfomycin	Drug inactivation	enzymatic inactivation	Fosfomycin phosphorylation
FAESRU.JL.10	Air	6	QacE delta 1	Bacteria	No	1	Biocides	QACs	Efflux	efflux	QAC SMR efflux pumps
FAESRU.JL.10	Air	6	Iri	Rhodococcus hoagii	No	1	Drugs	Rifamycins	Drug inactivation	Drug inactivation	rifampin monooxygenase
FAESRU.JL.10	Air	6	Rox	Nocardia farcinica	No	45	Drugs	Rifamycins	Drug inactivation	Drug inactivation	rifampin monooxygenase
FAESRU.JL.10	Air	6	Rph	Streptomyces sp. WAC4747	No	13	Drugs	Rifamycins	Drug inactivation	Drug inactivation	rifamycin phosphotransferase
FAESRU.JL.10	Air	6	Vat(B)	Bacilli	No	37	Drugs	MLS	Drug inactivation	Drug inactivation	streptogramin A O-acetyltransferases
FAESRU.JL.10	Air	6	Sat4	Bacteria	No	20	Drugs	Aminoglycosides	Drug inactivation	Drug inactivation	N-acetyltransferases
FAESRU.JL.10	Air	6	Sul1	Aeromonas hydrophila	No	198	Drugs	Folatepathway inhibitors	Target bypass	target bypass	sulfonamide-resistant dihydropteroate synthase
FAESRU.JL.10	Air	6	Sul1	Klebsiella pneumoniae	No	8	Drugs	Folatepathway inhibitors	Target bypass	target bypass	sulfonamide-resistant dihydropteroate synthase
FAESRU.JL.10	Air	6	Sul1	Pseudomonas aeruginosa	No	4	Drugs	Folatepathway inhibitors	Target bypass	target bypass	sulfonamide-resistant dihydropteroate synthase
FAESRU.JL.10	Air	6	Sul1	Acinetobacter baumannii	No	5	Drugs	Folatepathway inhibitors	Target bypass	target bypass	sulfonamide-resistant dihydropteroate synthase
FAESRU.JL.10	Air	6	Tet(40)	Firmicutes	No	2	Drugs	Tetracyclines	Efflux	efflux	tetracycline MFS efflux pumps
FAESRU.JL.10	Air	6	Tet(40)	Clostridiaceae bacterium K10	No	5	Drugs	Tetracyclines	Efflux	efflux	tetracycline MFS efflux pumps
FAESRU.JL.10	Air	6	Tet(40)	uncultured bacterium	No	1	Drugs	Tetracyclines	Efflux	efflux	tetracycline MFS efflux pumps
FAESRU.JL.10	Air	6	Tet(45)	Bhargavaea cecembensis	No	1	Drugs	Tetracyclines	Efflux	efflux	tetracycline MFS efflux pumps
FAESRU.JL.10	Air	6	Tet(A)	Gammaproteobacteria	No	2	Drugs	Tetracyclines	Efflux	efflux	tetracycline MFS efflux pumps
FAESRU.JL.10	Air	6	Tet(A)	Proteobacteria	No	1	Drugs	Tetracyclines	Efflux	efflux	tetracycline MFS efflux pumps
FAESRU.JL.10	Air	6	Tet(C)	uncultured bacterium	No	1	Drugs	Tetracyclines	Efflux	efflux	tetracycline MFS efflux pumps
FAESRU.JL.10	Air	6	Tet(E)	Escherichia coli	No	2	Drugs	Tetracyclines	Efflux	efflux	tetracycline MFS efflux pumps
FAESRU.JL.10	Air	6	Tet(H)	Mannheimia haemolytica	No	3	Drugs	Tetracyclines	Efflux	efflux	tetracycline MFS efflux pumps
FAESRU.JL.10	Air	6	Tet(H)	Actinobacillus pleuropneumoniae	No	2	Drugs	Tetracyclines	Efflux	efflux	tetracycline MFS efflux pumps
FAESRU.JL.10	Air	6	Tet(H)	Pasteurella multocida	No	1	Drugs	Tetracyclines	Efflux	efflux	tetracycline MFS efflux pumps
FAESRU.JL.10	Air	6	Tet(H)	Psychrobacter maritimus	No	1	Drugs	Tetracyclines	Efflux	efflux	tetracycline MFS efflux pumps
FAESRU.JL.10	Air	6	Tet(K)	Bacilli	No	8	Drugs	Tetracyclines	Efflux	efflux	tetracycline MFS efflux pumps
FAESRU.JL.10	Air	6	Tet(L)	Streptococcus agalactiae	No	109	Drugs	Tetracyclines	Efflux	efflux	tetracycline MFS efflux pumps
FAESRU.JL.10	Air	6	Tet(Z)	Corynebacterium glutamicum	No	8	Drugs	Tetracyclines	Efflux	efflux	tetracycline MFS efflux pumps
FAESRU.JL.10	Air	6	TetA(P)	Firmicutes	No	1	Drugs	Tetracyclines	Efflux	efflux	tetracycline MFS efflux pumps
FAESRU.JL.10	Air	6	TetA(P)	Clostridium perfringens	No	2	Drugs	Tetracyclines	Efflux	efflux	tetracycline MFS efflux pumps
FAESRU.JL.10	Air	6	Tet(35)	Vibrio harveyi	No	1	Drugs	Tetracyclines	Efflux	efflux	tetracycline MFS efflux pumps
FAESRU.JL.10	Air	6	Otr(A)	Streptomyces rimosus	No	4	Drugs	Tetracyclines	Target protection	Targetl protection	tetracycline resistance ribosomal protection protein
FAESRU.JL.10	Air	6	Tet(32)	Firmicutes	No	3	Drugs	Tetracyclines	Target protection	Targetl protection	tetracycline resistance ribosomal protection protein
FAESRU.JL.10	Air	6	Tet(32)	Clostridiaceae bacterium K10	No	18	Drugs	Tetracyclines	Target protection	Targetl protection	tetracycline resistance ribosomal protection protein
FAESRU.JL.10	Air	6	Tet(36)	Bacteroides coprosuis	No	3	Drugs	Tetracyclines	Target protection	Targetl protection	tetracycline resistance ribosomal protection protein
FAESRU.JL.10	Air	6	Tet(44)	Campylobacter fetus	No	153	Drugs	Tetracyclines	Target protection	Targetl protection	tetracycline resistance ribosomal protection protein
FAESRU.JL.10	Air	6	Tet(44)	Clostridium perfringens	No	1	Drugs	Tetracyclines	Target protection	Targetl protection	tetracycline resistance ribosomal protection protein
FAESRU.JL.10	Air	6	Tet(M)	Firmicutes	No	286	Drugs	Tetracyclines	Target protection	Targetl protection	tetracycline resistance ribosomal protection protein
FAESRU.JL.10	Air	6	Tet(M)	Lactobacillales	No	7	Drugs	Tetracyclines	Target protection	Targetl protection	tetracycline resistance ribosomal protection protein
FAESRU.JL.10	Air	6	Tet(M)	Streptococcus pyogenes	No	1	Drugs	Tetracyclines	Target protection	Targetl protection	tetracycline resistance ribosomal protection protein
FAESRU.JL.10	Air	6	Tet(O)	Terrabacteria group	No	299	Drugs	Tetracyclines	Target protection	Targetl protection	tetracycline resistance ribosomal protection protein
FAESRU.JL.10	Air	6	Tet(O)	Pasteurellaceae	No	7	Drugs	Tetracyclines	Target protection	Targetl protection	tetracycline resistance ribosomal protection protein
FAESRU.JL.10	Air	6	Tet(O)	Streptococcus	Yes	1	Drugs	Tetracyclines	Target protection	Targetl protection	tetracycline resistance ribosomal protection protein
FAESRU.JL.10	Air	6	Tet(Q)	Prevotella ruminicola	No	81	Drugs	Tetracyclines	Target protection	Targetl protection	tetracycline resistance ribosomal protection protein
FAESRU.JL.10	Air	6	Tet(S)	Bacilli	No	1	Drugs	Tetracyclines	Target protection	Targetl protection	tetracycline resistance ribosomal protection protein
FAESRU.JL.10	Air	6	Tet(S)	Listeria monocytogenes	No	2	Drugs	Tetracyclines	Target protection	Targetl protection	tetracycline resistance ribosomal protection protein
FAESRU.JL.10	Air	6	Tet(T)	Streptococcus pyogenes	No	8	Drugs	Tetracyclines	Target protection	Targetl protection	tetracycline resistance ribosomal protection protein
FAESRU.JL.10	Air	6	Tet(T)	Enterococcus faecalis	No	6	Drugs	Tetracyclines	Target protection	Targetl protection	tetracycline resistance ribosomal protection protein
FAESRU.JL.10	Air	6	Tet(W)	Firmicutes	No	50	Drugs	Tetracyclines	Target protection	Targetl protection	tetracycline resistance ribosomal protection protein
FAESRU.JL.10	Air	6	Tet(W)	Bacteria	No	380	Drugs	Tetracyclines	Target protection	Targetl protection	tetracycline resistance ribosomal protection protein
FAESRU.JL.10	Air	6	Tet(W)	Clostridiales	No	26	Drugs	Tetracyclines	Target protection	Targetl protection	tetracycline resistance ribosomal protection protein
FAESRU.JL.10	Air	6	Tet(W)	Rothia	No	1	Drugs	Tetracyclines	Target protection	Targetl protection	tetracycline resistance ribosomal protection protein
FAESRU.JL.10	Air	6	Tet(W)	Trueperella pyogenes	No	1	Drugs	Tetracyclines	Target protection	Targetl protection	tetracycline resistance ribosomal protection protein
FAESRU.JL.10	Air	6	TetB(P)	Clostridium perfringens	No	23	Drugs	Tetracyclines	Target protection	Targetl protection	tetracycline resistance ribosomal protection protein
FAESRU.JL.10	Air	6	DfrD	Staphylococcus haemolyticus	No	1	Drugs	Folatepathway inhibitors	Target bypass	target bypass	trimethoprim-resistant dihydrofolate reductase
FAESRU.JL.10	Air	6	VanR	Bacilli	No	3	Drugs	Glycopeptides	Target bypass	target bypass	VanA-type regulator
FAESRU.JL.10	Air	6	VanR	Bacillus circulans	No	2	Drugs	Glycopeptides	Target bypass	target bypass	VanA-type regulator
FAESRU.JL.10	Air	6	VanR	Terrabacteria group	No	3	Drugs	Glycopeptides	Target bypass	target bypass	VanB-type regulator
FAESRU.JL.10	Air	6	VanR	Enterococcus faecium	No	1	Drugs	Glycopeptides	Target bypass	target bypass	VanB-type regulator
FAESRU.JL.10	Air	6	VanS	Enterococcus gallinarum	No	2	Drugs	Glycopeptides	Target bypass	target bypass	VanC-type regulator
FAESRU.JL.10	Air	6	VanR	Enterococcus	Yes	1	Drugs	Glycopeptides	Target bypass	target bypass	VanC-type regulator
FAESRU.JL.10	Air	6	VanS	Enterococcus faecium	No	1	Drugs	Glycopeptides	Target bypass	target bypass	VanD-type regulator
FAESRU.JL.10	Air	6	VanS	Enterococcus raffinosus	No	1	Drugs	Glycopeptides	Target bypass	target bypass	VanD-type regulator
FAESRU.JL.10	Air	6	VanR	Enterococcus gallinarum	No	3	Drugs	Glycopeptides	Target bypass	target bypass	VanD-type regulator
FAESRU.JL.10	Air	6	VanR	Paenibacillus popilliae	No	1	Drugs	Glycopeptides	Target bypass	target bypass	VanF-type regulator
FAESRU.JL.10	Air	6	VanS	Firmicutes	No	1	Drugs	Glycopeptides	Target bypass	target bypass	VanG-type regulator
FAESRU.JL.10	Air	6	VanS	Enterococcus faecalis	No	1	Drugs	Glycopeptides	Target bypass	target bypass	VanG-type regulator
FAESRU.JL.10	Air	6	VanR	Firmicutes	No	13	Drugs	Glycopeptides	Target bypass	target bypass	VanG-type regulator
FAESRU.JL.10	Air	6	VanS	Paenibacillus apiarius	No	4	Drugs	Glycopeptides	Target bypass	target bypass	VanPt-type regulator
FAESRU.JL.10	Air	6	VanS	Paenibacillus thiaminolyticus	No	5	Drugs	Glycopeptides	Target bypass	target bypass	VanPt-type regulator
FAESRU.JL.11	Air	23	Cfr	Bacteria	No	1	Drugs	MLS	Target modification	enzymatic modification	23S rRNA methyltransferases
FAESRU.JL.11	Air	23	Cfr(B)	Enterococcus faecium	No	10	Drugs	MLS	Target modification	enzymatic modification	23S rRNA methyltransferases
FAESRU.JL.11	Air	23	Erm(33)	Staphylococcus sciuri	No	5	Drugs	MLS	Target modification	Target modification	23S rRNA methyltransferases
FAESRU.JL.11	Air	23	Erm(35)	Bacteroides coprosuis	No	141	Drugs	MLS	Target modification	Target modification	23S rRNA methyltransferases
FAESRU.JL.11	Air	23	Erm(36)	Micrococcus luteus	No	1	Drugs	MLS	Target modification	Target modification	23S rRNA methyltransferases
FAESRU.JL.11	Air	23	Erm(42)	Gammaproteobacteria	No	34	Drugs	MLS	Target modification	Target modification	23S rRNA methyltransferases
FAESRU.JL.11	Air	23	Erm(42)	Photobacterium damselae	No	34	Drugs	MLS	Target modification	Target modification	23S rRNA methyltransferases
FAESRU.JL.11	Air	23	Erm(47)	Helcococcus kunzii	No	3	Drugs	MLS	Target modification	Target modification	23S rRNA methyltransferases
FAESRU.JL.11	Air	23	Erm(B)	Firmicutes	No	94	Drugs	MLS	Target modification	Target modification	23S rRNA methyltransferases
FAESRU.JL.11	Air	23	Erm(C)	Lactobacillus reuteri	No	18	Drugs	MLS	Target modification	Target modification	23S rRNA methyltransferases
FAESRU.JL.11	Air	23	Erm(F)	Bacteria	No	96	Drugs	MLS	Target modification	Target modification	23S rRNA methyltransferases
FAESRU.JL.11	Air	23	Erm(G)	Firmicutes	No	2	Drugs	MLS	Target modification	Target modification	23S rRNA methyltransferases
FAESRU.JL.11	Air	23	Erm(G)	Bacteroides ovatus	Yes	42	Drugs	MLS	Target modification	Target modification	23S rRNA methyltransferases
FAESRU.JL.11	Air	23	Erm(T)	Lactobacillus sp. PC121B	No	1	Drugs	MLS	Target modification	Target modification	23S rRNA methyltransferases
FAESRU.JL.11	Air	23	Erm(X)	Bifidobacterium thermophilum	No	1	Drugs	MLS	Target modification	Target modification	23S rRNA methyltransferases
FAESRU.JL.11	Air	23	Erm(X)	Corynebacterium jeikeium	No	1	Drugs	MLS	Target modification	Target modification	23S rRNA methyltransferases
FAESRU.JL.11	Air	23	Lsa(B)	Staphylococcus sciuri	No	13	Drugs	MLS	Efflux	Target protection	ABC-F type ribosomal protection protein
FAESRU.JL.11	Air	23	Lsa(E)	Firmicutes	No	736	Drugs	MLS	Efflux	Target protection	ABC-F type ribosomal protection protein
FAESRU.JL.11	Air	23	Msr(D)	Bacteria	No	37	Drugs	MLS	Efflux	Target protection	ABC-F type ribosomal protection protein
FAESRU.JL.11	Air	23	OptrA	Enterococcus faecalis	No	3	Drugs	MLS	Efflux	Target protection	ABC-F type ribosomal protection protein
FAESRU.JL.11	Air	23	Vga(C)	Staphylococcus aureus	No	220	Drugs	MLS	Efflux	Target protection	ABC-F type ribosomal protection protein
FAESRU.JL.11	Air	23	Vga(D)	Enterococcus faecium	No	1	Drugs	MLS	Efflux	Target protection	ABC-F type ribosomal protection protein
FAESRU.JL.11	Air	23	Vga(E)	Staphylococcus aureus	No	2	Drugs	MLS	Efflux	Target protection	ABC-F type ribosomal protection protein
FAESRU.JL.11	Air	23	ApmA	Staphylococcus aureus	No	2	Drugs	Aminoglycosides	Drug inactivation	Drug inactivation	N-acetyltransferases
FAESRU.JL.11	Air	23	AadE	Bacteria	No	16	Drugs	Aminoglycosides	Drug inactivation	Drug inactivation	O-nucleotidyltransferases
FAESRU.JL.11	Air	23	AadS	Bacteroidetes	No	6	Drugs	Aminoglycosides	Drug inactivation	Drug inactivation	O-nucleotidyltransferases
FAESRU.JL.11	Air	23	ANT(4')-Ia	Bacteria	No	98	Drugs	Aminoglycosides	Drug inactivation	Drug inactivation	O-nucleotidyltransferases
FAESRU.JL.11	Air	23	ANT(6)-Ib	Bacteria	No	52	Drugs	Aminoglycosides	Drug inactivation	Drug inactivation	O-nucleotidyltransferases
FAESRU.JL.11	Air	23	APH(3')-Ia	Bacteria	No	1	Drugs	Aminoglycosides	Drug inactivation	Drug inactivation	O-nucleotidyltransferases
FAESRU.JL.11	Air	23	APH(3')-Ia	Gammaproteobacteria	No	2	Drugs	Aminoglycosides	Drug inactivation	Drug inactivation	O-nucleotidyltransferases
FAESRU.JL.11	Air	23	APH(3')-Ia	Proteobacteria	No	2	Drugs	Aminoglycosides	Drug inactivation	Drug inactivation	O-nucleotidyltransferases
FAESRU.JL.11	Air	23	APH(3'')-Ib	Bacteria	No	8	Drugs	Aminoglycosides	Drug inactivation	Drug inactivation	O-nucleotidyltransferases
FAESRU.JL.11	Air	23	APH(3'')-Ib	Gammaproteobacteria	No	13	Drugs	Aminoglycosides	Drug inactivation	Drug inactivation	O-nucleotidyltransferases
FAESRU.JL.11	Air	23	APH(3')-IIa	Bacteria	No	2	Drugs	Aminoglycosides	Drug inactivation	Drug inactivation	O-nucleotidyltransferases
FAESRU.JL.11	Air	23	APH(3')-IIIa	Bacteria	No	39	Drugs	Aminoglycosides	Drug inactivation	Drug inactivation	O-nucleotidyltransferases
FAESRU.JL.11	Air	23	APH(6)-Id	Bacteria	No	6	Drugs	Aminoglycosides	Drug inactivation	Drug inactivation	O-nucleotidyltransferases
FAESRU.JL.11	Air	23	APH(6)-Id	Gammaproteobacteria	No	1	Drugs	Aminoglycosides	Drug inactivation	Drug inactivation	O-nucleotidyltransferases
FAESRU.JL.11	Air	23	AadA2	Proteobacteria	No	4	Drugs	Aminoglycosides	Drug inactivation	Drug inactivation	O-nucleotidyltransferases
FAESRU.JL.11	Air	23	AadA2	Acinetobacter baumannii	No	4	Drugs	Aminoglycosides	Drug inactivation	Drug inactivation	O-nucleotidyltransferases
FAESRU.JL.11	Air	23	ANT(6)-Ia	Bacteria	No	169	Drugs	Aminoglycosides	Drug inactivation	Drug inactivation	O-nucleotidyltransferases
FAESRU.JL.11	Air	23	ANT(9)	Bacteria	No	1	Drugs	Aminoglycosides	Drug inactivation	Drug inactivation	O-nucleotidyltransferases
FAESRU.JL.11	Air	23	Spw	Bacteria	No	164	Drugs	Aminoglycosides	Drug inactivation	Drug inactivation	O-nucleotidyltransferases
FAESRU.JL.11	Air	23	APH(3')-I	Escherichia coli	No	3	Drugs	Aminoglycosides	Drug inactivation	Drug inactivation	O-phosphotransferases
FAESRU.JL.11	Air	23	APH(3'')-Ib	Escherichia coli	No	12	Drugs	Aminoglycosides	Drug inactivation	Drug inactivation	O-phosphotransferases
FAESRU.JL.11	Air	23	APH(3')-Id	Escherichia coli	No	1	Drugs	Aminoglycosides	Drug inactivation	Drug inactivation	O-phosphotransferases
FAESRU.JL.11	Air	23	APH(3')-IIIa	Campylobacter jejuni	No	83	Drugs	Aminoglycosides	Drug inactivation	Drug inactivation	O-phosphotransferases
FAESRU.JL.11	Air	23	APH(3')-IIIa	Enterococcus faecium	No	49	Drugs	Aminoglycosides	Drug inactivation	Drug inactivation	O-phosphotransferases
FAESRU.JL.11	Air	23	APH(6)-Id	Actinobacillus pleuropneumoniae	No	11	Drugs	Aminoglycosides	Drug inactivation	Drug inactivation	O-phosphotransferases
FAESRU.JL.11	Air	23	APH(6)-Id	Escherichia fergusonii	No	5	Drugs	Aminoglycosides	Drug inactivation	Drug inactivation	O-phosphotransferases
FAESRU.JL.11	Air	23	BLMT	Bacteria	No	35	Drugs	Glycopeptides	Drug inactivation	enzymatic inactivation	bleomycin resistance protein
FAESRU.JL.11	Air	23	CatQ	Clostridium perfringens	No	1	Drugs	Phenicols	Drug inactivation	Drug inactivation	chloramphenicol O-acetyltransferase
FAESRU.JL.11	Air	23	CatQ	Streptococcus pneumoniae	No	1	Drugs	Phenicols	Drug inactivation	Drug inactivation	chloramphenicol O-acetyltransferase
FAESRU.JL.11	Air	23	CepA	Bacteroides	Yes	2	Drugs	Beta-lactams	Drug inactivation	Drug inactivation	class A beta-lactamase
FAESRU.JL.11	Air	23	BlaEC	Enterobacteriaceae	No	1	Drugs	Beta-lactams	Drug inactivation	Drug inactivation	class C beta-lactamase
FAESRU.JL.11	Air	23	EC-5	Escherichia	No	1	Drugs	Beta-lactams	Drug inactivation	Drug inactivation	class C beta-lactamase
FAESRU.JL.11	Air	23	OXA-347	Bacteroidetes	No	17	Drugs	Beta-lactams	Drug inactivation	Drug inactivation	class D beta-lactamase
FAESRU.JL.11	Air	23	VanY-G1	Firmicutes	No	1	Drugs	Glycopeptides	Target bypass	Target bypass	VanG-type resistance protein
FAESRU.JL.11	Air	23	VanXY-G	Enterococcus faecalis	No	5	Drugs	Glycopeptides	Target bypass	Target bypass	VanG-type resistance protein
FAESRU.JL.11	Air	23	VanA-Sc	Streptomyces coelicolor	No	3	Drugs	Glycopeptides	Target bypass	Target bypass	VanA-type resistance protein
FAESRU.JL.11	Air	23	VanG2	Firmicutes	No	5	Drugs	Glycopeptides	Target bypass	Target bypass	VanG-type resistance protein
FAESRU.JL.11	Air	23	EreB	Enterobacterales	No	1	Drugs	MLS	Drug inactivation	Drug inactivation	erythromycin esterase
FAESRU.JL.11	Air	23	EreB	Escherichia coli	No	1	Drugs	MLS	Drug inactivation	Drug inactivation	erythromycin esterase
FAESRU.JL.11	Air	23	FosX	Listeria monocytogenes	No	1	Drugs	Fosfomycin	Drug inactivation	enzymatic inactivation	fosfomycin thiol transferases
FAESRU.JL.11	Air	23	VanW-B	Clostridium sp. CCRI-9842	No	1	Drugs	Glycopeptides	Target bypass	Target bypass	VanB-type resistance protein
FAESRU.JL.11	Air	23	Lnu(A)	Bacteria	No	22	Drugs	MLS	Drug inactivation	Drug inactivation	lincosamide nucleotidyltransferases
FAESRU.JL.11	Air	23	Lnu(A)	Terrabacteria group	No	24	Drugs	MLS	Drug inactivation	Drug inactivation	lincosamide nucleotidyltransferases
FAESRU.JL.11	Air	23	Lnu(A)	Staphylococcus	No	26	Drugs	MLS	Drug inactivation	Drug inactivation	lincosamide nucleotidyltransferases
FAESRU.JL.11	Air	23	Lnu(A)	Staphylococcus epidermidis	No	25	Drugs	MLS	Drug inactivation	Drug inactivation	lincosamide nucleotidyltransferases
FAESRU.JL.11	Air	23	Lnu(AN2)	Bacteria	No	11	Drugs	MLS	Drug inactivation	Drug inactivation	lincosamide nucleotidyltransferases
FAESRU.JL.11	Air	23	Lnu(B)	Firmicutes	No	645	Drugs	MLS	Drug inactivation	Drug inactivation	lincosamide nucleotidyltransferases
FAESRU.JL.11	Air	23	Lnu(C)	Streptococcus agalactiae	No	39	Drugs	MLS	Drug inactivation	Drug inactivation	lincosamide nucleotidyltransferases
FAESRU.JL.11	Air	23	Lnu(D)	Streptococcus uberis	No	38	Drugs	MLS	Drug inactivation	Drug inactivation	lincosamide nucleotidyltransferases
FAESRU.JL.11	Air	23	Lnu(F)	Enterobacteriaceae	No	74	Drugs	MLS	Drug inactivation	Drug inactivation	lincosamide nucleotidyltransferases
FAESRU.JL.11	Air	23	Lnu(G)	Bacteria	No	28	Drugs	MLS	Drug inactivation	Drug inactivation	lincosamide nucleotidyltransferases
FAESRU.JL.11	Air	23	Mph(B)	Enterobacteriaceae	No	8	Drugs	MLS	Drug inactivation	Drug inactivation	macrolide phosphotransferases
FAESRU.JL.11	Air	23	Mef(A)	Clostridium kluyveri	No	469	Drugs	MLS	Efflux	efflux	macrolide efflux MFS pumps
FAESRU.JL.11	Air	23	Mef(A)	Clostridium perfringens	No	77	Drugs	MLS	Efflux	efflux	macrolide efflux MFS pumps
FAESRU.JL.11	Air	23	Mef(A)	Streptococcus pyogenes	No	18	Drugs	MLS	Efflux	efflux	macrolide efflux MFS pumps
FAESRU.JL.11	Air	23	Mef(A)	Streptococcus sp. 'group G'	No	5	Drugs	MLS	Efflux	efflux	macrolide efflux MFS pumps
FAESRU.JL.11	Air	23	Mef(A)	Streptococcus mitis	No	1	Drugs	MLS	Efflux	efflux	macrolide efflux MFS pumps
FAESRU.JL.11	Air	23	Mef(B)	Enterobacteriaceae	No	193	Drugs	MLS	Efflux	efflux	macrolide efflux MFS pumps
FAESRU.JL.11	Air	23	Mef(En2)	Bacteroides fragilis	No	11	Drugs	MLS	Efflux	efflux	macrolide efflux MFS pumps
FAESRU.JL.11	Air	23	OqxB24	Klebsiella pneumoniae	No	8	Multi-compound	Multidrug resistance	Efflux	efflux	RND multidrug efflux pumps
FAESRU.JL.11	Air	23	OqxB3	Escherichia coli	No	2	Multi-compound	Multidrug resistance	Efflux	efflux	RND multidrug efflux pumps
FAESRU.JL.11	Air	23	Arr	Gammaproteobacteria	No	3	Drugs	Rifamycins	Drug inactivation	Drug inactivation	rifampin ADP-ribosyltransferase
FAESRU.JL.11	Air	23	Rph	Streptomyces sp. WAC4747	No	6	Drugs	Rifamycins	Drug inactivation	Drug inactivation	rifamycin phosphotransferase
FAESRU.JL.11	Air	23	Vat(B)	Bacilli	No	92	Drugs	MLS	Drug inactivation	Drug inactivation	streptogramin A O-acetyltransferases
FAESRU.JL.11	Air	23	Vat(F)	Yersinia enterocolitica	No	1	Drugs	MLS	Drug inactivation	Drug inactivation	streptogramin A O-acetyltransferases
FAESRU.JL.11	Air	23	Vat(H)	Enterococcus faecium	No	1	Drugs	MLS	Drug inactivation	Drug inactivation	streptogramin A O-acetyltransferases
FAESRU.JL.11	Air	23	Sat4	Bacteria	No	57	Drugs	Aminoglycosides	Drug inactivation	Drug inactivation	N-acetyltransferases
FAESRU.JL.11	Air	23	Sat4	Campylobacter coli	No	1	Drugs	Aminoglycosides	Drug inactivation	Drug inactivation	N-acetyltransferases
FAESRU.JL.11	Air	23	Sul2	Gammaproteobacteria	No	59	Drugs	Folatepathway inhibitors	Target bypass	target bypass	sulfonamide-resistant dihydropteroate synthase
FAESRU.JL.11	Air	23	Sul3	Enterobacterales	No	2	Drugs	Folatepathway inhibitors	Target bypass	target bypass	sulfonamide-resistant dihydropteroate synthase
FAESRU.JL.11	Air	23	Tet(40)	Firmicutes	No	37	Drugs	Tetracyclines	Efflux	efflux	tetracycline MFS efflux pumps
FAESRU.JL.11	Air	23	Tet(40)	Clostridiaceae bacterium K10	No	36	Drugs	Tetracyclines	Efflux	efflux	tetracycline MFS efflux pumps
FAESRU.JL.11	Air	23	Tet(A)	Gammaproteobacteria	No	5	Drugs	Tetracyclines	Efflux	efflux	tetracycline MFS efflux pumps
FAESRU.JL.11	Air	23	Tet(C)	Enterobacteriaceae	No	1	Drugs	Tetracyclines	Efflux	efflux	tetracycline MFS efflux pumps
FAESRU.JL.11	Air	23	Tet(C)	Gammaproteobacteria	No	2	Drugs	Tetracyclines	Efflux	efflux	tetracycline MFS efflux pumps
FAESRU.JL.11	Air	23	Tet(C)	Bacteria	No	1	Drugs	Tetracyclines	Efflux	efflux	tetracycline MFS efflux pumps
FAESRU.JL.11	Air	23	Tet(C)	Escherichia coli	No	1	Drugs	Tetracyclines	Efflux	efflux	tetracycline MFS efflux pumps
FAESRU.JL.11	Air	23	Tet(C)	Aeromonas salmonicida	No	9	Drugs	Tetracyclines	Efflux	efflux	tetracycline MFS efflux pumps
FAESRU.JL.11	Air	23	Tet(C)	Chlamydia suis	No	3	Drugs	Tetracyclines	Efflux	efflux	tetracycline MFS efflux pumps
FAESRU.JL.11	Air	23	Tet(G)	Stenotrophomonas sp. TA57	No	2	Drugs	Tetracyclines	Efflux	efflux	tetracycline MFS efflux pumps
FAESRU.JL.11	Air	23	Tet(G)	Vibrio anguillarum	No	2	Drugs	Tetracyclines	Efflux	efflux	tetracycline MFS efflux pumps
FAESRU.JL.11	Air	23	Tet(H)	Gammaproteobacteria	No	80	Drugs	Tetracyclines	Efflux	efflux	tetracycline MFS efflux pumps
FAESRU.JL.11	Air	23	Tet(H)	Mannheimia haemolytica	No	189	Drugs	Tetracyclines	Efflux	efflux	tetracycline MFS efflux pumps
FAESRU.JL.11	Air	23	Tet(H)	Pasteurella multocida	No	70	Drugs	Tetracyclines	Efflux	efflux	tetracycline MFS efflux pumps
FAESRU.JL.11	Air	23	Tet(L)	Streptococcus agalactiae	No	62	Drugs	Tetracyclines	Efflux	efflux	tetracycline MFS efflux pumps
FAESRU.JL.11	Air	23	Tet(Y)	Gammaproteobacteria	No	24	Drugs	Tetracyclines	Efflux	efflux	tetracycline MFS efflux pumps
FAESRU.JL.11	Air	23	Tet(Y)	Photobacterium sp. TC32	No	9	Drugs	Tetracyclines	Efflux	efflux	tetracycline MFS efflux pumps
FAESRU.JL.11	Air	23	TetA(P)	Firmicutes	No	14	Drugs	Tetracyclines	Efflux	efflux	tetracycline MFS efflux pumps
FAESRU.JL.11	Air	23	Tet(32)	Firmicutes	No	52	Drugs	Tetracyclines	Target protection	Targetl protection	tetracycline resistance ribosomal protection protein
FAESRU.JL.11	Air	23	Tet(36)	Bacteroides coprosuis	No	215	Drugs	Tetracyclines	Target protection	Targetl protection	tetracycline resistance ribosomal protection protein
FAESRU.JL.11	Air	23	Tet(44)	Campylobacter fetus	No	337	Drugs	Tetracyclines	Target protection	Targetl protection	tetracycline resistance ribosomal protection protein
FAESRU.JL.11	Air	23	Tet(44)	Clostridium perfringens	No	1	Drugs	Tetracyclines	Target protection	Targetl protection	tetracycline resistance ribosomal protection protein
FAESRU.JL.11	Air	23	Tet(M)	Firmicutes	No	529	Drugs	Tetracyclines	Target protection	Targetl protection	tetracycline resistance ribosomal protection protein
FAESRU.JL.11	Air	23	Tet(M)	Proteobacteria	No	19	Drugs	Tetracyclines	Target protection	Targetl protection	tetracycline resistance ribosomal protection protein
FAESRU.JL.11	Air	23	Tet(O)	Terrabacteria group	No	134	Drugs	Tetracyclines	Target protection	Targetl protection	tetracycline resistance ribosomal protection protein
FAESRU.JL.11	Air	23	Tet(Q)	Bacteria	No	15	Drugs	Tetracyclines	Target protection	Targetl protection	tetracycline resistance ribosomal protection protein
FAESRU.JL.11	Air	23	Tet(Q)	Prevotella ruminicola	No	2042	Drugs	Tetracyclines	Target protection	Targetl protection	tetracycline resistance ribosomal protection protein
FAESRU.JL.11	Air	23	Tet(T)	Streptococcus pyogenes	No	19	Drugs	Tetracyclines	Target protection	Targetl protection	tetracycline resistance ribosomal protection protein
FAESRU.JL.11	Air	23	Tet(T)	Enterococcus faecalis	No	20	Drugs	Tetracyclines	Target protection	Targetl protection	tetracycline resistance ribosomal protection protein
FAESRU.JL.11	Air	23	Tet(W)	Firmicutes	No	542	Drugs	Tetracyclines	Target protection	Targetl protection	tetracycline resistance ribosomal protection protein
FAESRU.JL.11	Air	23	Tet(W)	Roseburia	No	9	Drugs	Tetracyclines	Target protection	Targetl protection	tetracycline resistance ribosomal protection protein
FAESRU.JL.11	Air	23	Tet(W)	Rothia	No	9	Drugs	Tetracyclines	Target protection	Targetl protection	tetracycline resistance ribosomal protection protein
FAESRU.JL.11	Air	23	Tet(W)	Clostridiales	No	92	Drugs	Tetracyclines	Target protection	Targetl protection	tetracycline resistance ribosomal protection protein
FAESRU.JL.11	Air	23	Tet(W)	Trueperella pyogenes	No	21	Drugs	Tetracyclines	Target protection	Targetl protection	tetracycline resistance ribosomal protection protein
FAESRU.JL.11	Air	23	Tet(W)	uncultured bacterium	No	8	Drugs	Tetracyclines	Target protection	Targetl protection	tetracycline resistance ribosomal protection protein
FAESRU.JL.11	Air	23	Tet(W)	Megasphaera elsdenii	No	2	Drugs	Tetracyclines	Target protection	Targetl protection	tetracycline resistance ribosomal protection protein
FAESRU.JL.11	Air	23	DfrD	Staphylococcus haemolyticus	No	43	Drugs	Folatepathway inhibitors	Target bypass	target bypass	trimethoprim-resistant dihydrofolate reductase
FAESRU.JL.11	Air	23	DfrG	Bacilli	No	1	Drugs	Folatepathway inhibitors	Target bypass	target bypass	trimethoprim-resistant dihydrofolate reductase
FAESRU.JL.11	Air	23	VanR	Paenibacillus apiarius	No	7	Drugs	Glycopeptides	Target bypass	target bypass	VanA-type regulator
FAESRU.JL.11	Air	23	VanR	Bacillus circulans	No	1	Drugs	Glycopeptides	Target bypass	target bypass	VanA-type regulator
FAESRU.JL.11	Air	23	VanR	Terrabacteria group	No	1	Drugs	Glycopeptides	Target bypass	target bypass	VanB-type regulator
FAESRU.JL.11	Air	23	VanR	Enterococcus faecium	No	5	Drugs	Glycopeptides	Target bypass	target bypass	VanB-type regulator
FAESRU.JL.11	Air	23	VanR	Enterococcus	No	1	Drugs	Glycopeptides	Target bypass	target bypass	VanC-type regulator
FAESRU.JL.11	Air	23	VanS	Firmicutes	No	3	Drugs	Glycopeptides	Target bypass	target bypass	VanG-type regulator
FAESRU.JL.11	Air	23	VanR	Firmicutes	No	6	Drugs	Glycopeptides	Target bypass	target bypass	VanG-type regulator
FAESRU.JL.11	Air	23	VanS	Paenibacillus apiarius	No	8	Drugs	Glycopeptides	Target bypass	target bypass	VanPt-type regulator
FAESRU.JL.12	Air	42	NpmA	Escherichia coli	No	7	Drugs	Aminoglycosides	Target modification	Target modification	16S rRNA methyltransferases
FAESRU.JL.12	Air	42	Cfr	Staphylococcus aureus	No	1	Drugs	MLS	Target modification	enzymatic modification	23S rRNA methyltransferases
FAESRU.JL.12	Air	42	Cfr(B)	Enterococcus faecium	No	7	Drugs	MLS	Target modification	enzymatic modification	23S rRNA methyltransferases
FAESRU.JL.12	Air	42	Erm(33)	Staphylococcus sciuri	No	2	Drugs	MLS	Target modification	Target modification	23S rRNA methyltransferases
FAESRU.JL.12	Air	42	Erm(35)	Bacteroides coprosuis	No	25	Drugs	MLS	Target modification	Target modification	23S rRNA methyltransferases
FAESRU.JL.12	Air	42	Erm(36)	Micrococcus luteus	No	3	Drugs	MLS	Target modification	Target modification	23S rRNA methyltransferases
FAESRU.JL.12	Air	42	Erm(39)	Mycobacterium	No	6	Drugs	MLS	Target modification	Target modification	23S rRNA methyltransferases
FAESRU.JL.12	Air	42	Erm(40)	Mycobacterium mageritense	No	2	Drugs	MLS	Target modification	Target modification	23S rRNA methyltransferases
FAESRU.JL.12	Air	42	Erm(42)	Gammaproteobacteria	No	4	Drugs	MLS	Target modification	Target modification	23S rRNA methyltransferases
FAESRU.JL.12	Air	42	Erm(42)	Photobacterium damselae	No	3	Drugs	MLS	Target modification	Target modification	23S rRNA methyltransferases
FAESRU.JL.12	Air	42	Erm(47)	Helcococcus kunzii	No	31	Drugs	MLS	Target modification	Target modification	23S rRNA methyltransferases
FAESRU.JL.12	Air	42	Erm(A)	Firmicutes	No	4	Drugs	MLS	Target modification	Target modification	23S rRNA methyltransferases
FAESRU.JL.12	Air	42	Erm(B)	Firmicutes	No	153	Drugs	MLS	Target modification	Target modification	23S rRNA methyltransferases
FAESRU.JL.12	Air	42	Erm(C)	Staphylococcus hyicus	No	352	Drugs	MLS	Target modification	Target modification	23S rRNA methyltransferases
FAESRU.JL.12	Air	42	Erm(C)	Terrabacteria group	No	5	Drugs	MLS	Target modification	Target modification	23S rRNA methyltransferases
FAESRU.JL.12	Air	42	Erm(C)	Staphylococcus saprophyticus	No	2	Drugs	MLS	Target modification	Target modification	23S rRNA methyltransferases
FAESRU.JL.12	Air	42	Erm(D)	Bacillus	No	1	Drugs	MLS	Target modification	Target modification	23S rRNA methyltransferases
FAESRU.JL.12	Air	42	Erm(D)	Bacillus anthracis	No	2	Drugs	MLS	Target modification	Target modification	23S rRNA methyltransferases
FAESRU.JL.12	Air	42	Erm(F)	Bacteria	No	72	Drugs	MLS	Target modification	Target modification	23S rRNA methyltransferases
FAESRU.JL.12	Air	42	Erm(F)	Bacteroides fragilis	No	48	Drugs	MLS	Target modification	Target modification	23S rRNA methyltransferases
FAESRU.JL.12	Air	42	Erm(G)	Firmicutes	No	61	Drugs	MLS	Target modification	Target modification	23S rRNA methyltransferases
FAESRU.JL.12	Air	42	Erm(Y)	Staphylococcus aureus	No	9	Drugs	MLS	Target modification	Target modification	23S rRNA methyltransferases
FAESRU.JL.12	Air	42	NshR	Streptomyces actuosus	No	18	Drugs	Thiopeptide	Drug inactivation	enzymatic modification	thiostrepton 23S rRNA methyltransferase
FAESRU.JL.12	Air	42	Lsa(B)	Staphylococcus sciuri	No	20	Drugs	MLS	Efflux	Target protection	ABC-F type ribosomal protection protein
FAESRU.JL.12	Air	42	Lsa(E)	Firmicutes	No	1111	Drugs	MLS	Efflux	Target protection	ABC-F type ribosomal protection protein
FAESRU.JL.12	Air	42	Msr(D)	Streptococcus	No	128	Drugs	MLS	Efflux	Target protection	ABC-F type ribosomal protection protein
FAESRU.JL.12	Air	42	OptrA	Enterococcus faecalis	No	3	Drugs	MLS	Efflux	Target protection	ABC-F type ribosomal protection protein
FAESRU.JL.12	Air	42	Vga(A)	Staphylococcus	No	1	Drugs	MLS	Efflux	Target protection	ABC-F type ribosomal protection protein
FAESRU.JL.12	Air	42	Vga(A)	Staphylococcus aureus	No	7	Drugs	MLS	Efflux	Target protection	ABC-F type ribosomal protection protein
FAESRU.JL.12	Air	42	Vga(B)	Staphylococcus	No	1	Drugs	MLS	Efflux	Target protection	ABC-F type ribosomal protection protein
FAESRU.JL.12	Air	42	Vga(C)	Staphylococcus aureus	No	84	Drugs	MLS	Efflux	Target protection	ABC-F type ribosomal protection protein
FAESRU.JL.12	Air	42	Vga(D)	Enterococcus faecium	No	11	Drugs	MLS	Efflux	Target protection	ABC-F type ribosomal protection protein
FAESRU.JL.12	Air	42	Vga(E)	Staphylococcus aureus	No	25	Drugs	MLS	Efflux	Target protection	ABC-F type ribosomal protection protein
FAESRU.JL.12	Air	42	AadE	Bacteria	No	10	Drugs	Aminoglycosides	Drug inactivation	Drug inactivation	O-nucleotidyltransferases
FAESRU.JL.12	Air	42	AadK	Bacillus	No	6	Drugs	Aminoglycosides	Drug inactivation	Drug inactivation	O-nucleotidyltransferases
FAESRU.JL.12	Air	42	AadS	Bacteroidetes	No	2	Drugs	Aminoglycosides	Drug inactivation	Drug inactivation	O-nucleotidyltransferases
FAESRU.JL.12	Air	42	ANT(6)-Ib	Bacteria	No	42	Drugs	Aminoglycosides	Drug inactivation	Drug inactivation	O-nucleotidyltransferases
FAESRU.JL.12	Air	42	APH(3')-Ia	Proteobacteria	No	2	Drugs	Aminoglycosides	Drug inactivation	Drug inactivation	O-nucleotidyltransferases
FAESRU.JL.12	Air	42	APH(3'')-Ib	Gammaproteobacteria	No	2	Drugs	Aminoglycosides	Drug inactivation	Drug inactivation	O-nucleotidyltransferases
FAESRU.JL.12	Air	42	AadA1	Gammaproteobacteria	No	1	Drugs	Aminoglycosides	Drug inactivation	Drug inactivation	O-nucleotidyltransferases
FAESRU.JL.12	Air	42	AadA1	Proteus mirabilis	No	1	Drugs	Aminoglycosides	Drug inactivation	Drug inactivation	O-nucleotidyltransferases
FAESRU.JL.12	Air	42	AadA2	Enterobacteriaceae	No	3	Drugs	Aminoglycosides	Drug inactivation	Drug inactivation	O-nucleotidyltransferases
FAESRU.JL.12	Air	42	AadA2	Proteobacteria	No	4	Drugs	Aminoglycosides	Drug inactivation	Drug inactivation	O-nucleotidyltransferases
FAESRU.JL.12	Air	42	AadA2	Escherichia coli	No	1	Drugs	Aminoglycosides	Drug inactivation	Drug inactivation	O-nucleotidyltransferases
FAESRU.JL.12	Air	42	AadA9	Corynebacteriales	No	5	Drugs	Aminoglycosides	Drug inactivation	Drug inactivation	O-nucleotidyltransferases
FAESRU.JL.12	Air	42	AadA9	uncultured bacterium	No	2	Drugs	Aminoglycosides	Drug inactivation	Drug inactivation	O-nucleotidyltransferases
FAESRU.JL.12	Air	42	ANT(6)-Ia	Bacteria	No	270	Drugs	Aminoglycosides	Drug inactivation	Drug inactivation	O-nucleotidyltransferases
FAESRU.JL.12	Air	42	ANT(9)	Bacteria	No	7	Drugs	Aminoglycosides	Drug inactivation	Drug inactivation	O-nucleotidyltransferases
FAESRU.JL.12	Air	42	ANT(9)-Ia	Bacteria	No	2	Drugs	Aminoglycosides	Drug inactivation	Drug inactivation	O-nucleotidyltransferases
FAESRU.JL.12	Air	42	Spw	Bacteria	No	173	Drugs	Aminoglycosides	Drug inactivation	Drug inactivation	O-nucleotidyltransferases
FAESRU.JL.12	Air	42	ANT(4')-Ia	Bacteria	No	44	Drugs	Aminoglycosides	Drug inactivation	Drug inactivation	O-nucleotidyltransferases
FAESRU.JL.12	Air	42	APH(3')-Ia	Bacteria	No	3	Drugs	Aminoglycosides	Drug inactivation	Drug inactivation	O-phosphotransferases
FAESRU.JL.12	Air	42	APH(3')-Ia	Enterobacteriaceae	No	2	Drugs	Aminoglycosides	Drug inactivation	Drug inactivation	O-phosphotransferases
FAESRU.JL.12	Air	42	APH(3')-Id	Escherichia coli	No	2	Drugs	Aminoglycosides	Drug inactivation	Drug inactivation	O-phosphotransferases
FAESRU.JL.12	Air	42	APH(3')-IIIa	Bacteria	No	94	Drugs	Aminoglycosides	Drug inactivation	Drug inactivation	O-phosphotransferases
FAESRU.JL.12	Air	42	APH(3')-IIIa	Enterococcus faecium	No	103	Drugs	Aminoglycosides	Drug inactivation	Drug inactivation	O-phosphotransferases
FAESRU.JL.12	Air	42	APH(6)-Id	Gammaproteobacteria	No	2	Drugs	Aminoglycosides	Drug inactivation	Drug inactivation	O-phosphotransferases
FAESRU.JL.12	Air	42	APH(6)-Id	Salmonella enterica	No	1	Drugs	Aminoglycosides	Drug inactivation	Drug inactivation	O-phosphotransferases
FAESRU.JL.12	Air	42	APH(6)-Id	Escherichia fergusonii	No	1	Drugs	Aminoglycosides	Drug inactivation	Drug inactivation	O-phosphotransferases
FAESRU.JL.12	Air	42	APH(6)-Id	Actinobacillus pleuropneumoniae	No	1	Drugs	Aminoglycosides	Drug inactivation	Drug inactivation	O-phosphotransferases
FAESRU.JL.12	Air	42	AAC(6')-Ie-APH(2'')-Ia	Bacteria	No	1	Drugs	Aminoglycosides	Drug inactivation	Drug inactivation	Bifunctional acetyltransferases-phosphotransferase
FAESRU.JL.12	Air	42	AAC(6')-Ie-APH(2'')-Ia	Staphylococcaceae	No	3	Drugs	Aminoglycosides	Drug inactivation	Drug inactivation	Bifunctional acetyltransferases-phosphotransferase
FAESRU.JL.12	Air	42	AAC(6')-Ie-APH(2'')-Ia	Staphylococcus warneri	No	1	Drugs	Aminoglycosides	Drug inactivation	Drug inactivation	Bifunctional acetyltransferases-phosphotransferase
FAESRU.JL.12	Air	42	BLMT	Bacteria	No	5	Drugs	Glycopeptides	Drug inactivation	enzymatic inactivation	bleomycin resistance protein
FAESRU.JL.12	Air	42	CatA15	Clostridium butyricum	Yes	4	Drugs	Phenicols	Drug inactivation	Drug inactivation	chloramphenicol O-acetyltransferase
FAESRU.JL.12	Air	42	Cmx	Bacteria	No	1	Drugs	Phenicols	Efflux	efflux	phenicol resistance MFS efflux pumps
FAESRU.JL.12	Air	42	CatB3	Acinetobacter	No	2	Drugs	Phenicols	Drug inactivation	Drug inactivation	chloramphenicol O-acetyltransferase
FAESRU.JL.12	Air	42	CatQ	Clostridium perfringens	No	10	Drugs	Phenicols	Drug inactivation	Drug inactivation	chloramphenicol O-acetyltransferase
FAESRU.JL.12	Air	42	CatQ	Streptococcus pneumoniae	No	6	Drugs	Phenicols	Drug inactivation	Drug inactivation	chloramphenicol O-acetyltransferase
FAESRU.JL.12	Air	42	Cat-TC	Lactobacillus reuteri	No	2	Drugs	Phenicols	Drug inactivation	Drug inactivation	chloramphenicol O-acetyltransferase
FAESRU.JL.12	Air	42	OXA-347	Bacteroidetes	No	25	Drugs	Beta-lactams	Drug inactivation	Drug inactivation	class D beta-lactamase
FAESRU.JL.12	Air	42	VanY-M	Enterococcus faecium	No	2	Drugs	Glycopeptides	Target bypass	Target bypass	VanM-type resistance protein
FAESRU.JL.12	Air	42	VanX-O	Rhodococcus hoagii	No	3	Drugs	Glycopeptides	Target bypass	Target bypass	VanO-type resistance protein
FAESRU.JL.12	Air	42	VanX-Pt	Paenibacillus thiaminolyticus	No	1	Drugs	Glycopeptides	Target bypass	Target bypass	VanA-type resistance protein
FAESRU.JL.12	Air	42	VanA-Sc	Streptomyces coelicolor	No	3	Drugs	Glycopeptides	Target bypass	Target bypass	VanA-type resistance protein
FAESRU.JL.12	Air	42	VanI	Desulfitobacterium hafniense	No	5	Drugs	Glycopeptides	Target bypass	Target bypass	VanI-type resistance protein
FAESRU.JL.12	Air	42	VanH	Paenibacillus apiarius	No	3	Drugs	Glycopeptides	Target bypass	Target bypass	VanH-type resistance protein
FAESRU.JL.12	Air	42	EreB	Enterobacterales	No	1	Drugs	MLS	Drug inactivation	Drug inactivation	erythromycin esterase
FAESRU.JL.12	Air	42	EreB	Escherichia coli	No	1	Drugs	MLS	Drug inactivation	Drug inactivation	erythromycin esterase
FAESRU.JL.12	Air	42	FosB	Bacillus cereus	No	3	Drugs	Fosfomycin	Drug inactivation	enzymatic inactivation	fosfomycin thiol transferases
FAESRU.JL.12	Air	42	FosD	Staphylococcus	No	1	Drugs	Fosfomycin	Drug inactivation	enzymatic inactivation	fosfomycin thiol transferases
FAESRU.JL.12	Air	42	FomA	Streptomyces wedmorensis	No	8	Drugs	Fosfomycin	Drug inactivation	enzymatic inactivation	fosfomycin phosphorylation
FAESRU.JL.12	Air	42	VanW	Paenibacillus apiarius	No	4	Drugs	Glycopeptides	Target bypass	Target bypass	VanA-type resistance protein
FAESRU.JL.12	Air	42	VanW-B	Enterococcus faecalis	No	2	Drugs	Glycopeptides	Target bypass	Target bypass	VanB-type resistance protein
FAESRU.JL.12	Air	42	Lnu(A)	Bacteria	No	56	Drugs	MLS	Drug inactivation	Drug inactivation	lincosamide nucleotidyltransferases
FAESRU.JL.12	Air	42	Lnu(A)	Staphylococcus	No	58	Drugs	MLS	Drug inactivation	Drug inactivation	lincosamide nucleotidyltransferases
FAESRU.JL.12	Air	42	Lnu(AN2)	Bacteria	No	3	Drugs	MLS	Drug inactivation	Drug inactivation	lincosamide nucleotidyltransferases
FAESRU.JL.12	Air	42	Lnu(B)	Firmicutes	No	528	Drugs	MLS	Drug inactivation	Drug inactivation	lincosamide nucleotidyltransferases
FAESRU.JL.12	Air	42	Lnu(C)	Streptococcus agalactiae	No	15	Drugs	MLS	Drug inactivation	Drug inactivation	lincosamide nucleotidyltransferases
FAESRU.JL.12	Air	42	Lnu(D)	Streptococcus uberis	No	66	Drugs	MLS	Drug inactivation	Drug inactivation	lincosamide nucleotidyltransferases
FAESRU.JL.12	Air	42	Lnu(F)	Enterobacteriaceae	No	3	Drugs	MLS	Drug inactivation	Drug inactivation	lincosamide nucleotidyltransferases
FAESRU.JL.12	Air	42	Lnu(F)	Escherichia coli	No	8	Drugs	MLS	Drug inactivation	Drug inactivation	lincosamide nucleotidyltransferases
FAESRU.JL.12	Air	42	Lnu(F)	Proteus vulgaris	No	6	Drugs	MLS	Drug inactivation	Drug inactivation	lincosamide nucleotidyltransferases
FAESRU.JL.12	Air	42	Lnu(F)	Salmonella enterica	No	2	Drugs	MLS	Drug inactivation	Drug inactivation	lincosamide nucleotidyltransferases
FAESRU.JL.12	Air	42	Lnu(G)	Bacteria	No	53	Drugs	MLS	Drug inactivation	Drug inactivation	lincosamide nucleotidyltransferases
FAESRU.JL.12	Air	42	Lnu(P)	Clostridium	Yes	14	Drugs	MLS	Drug inactivation	Drug inactivation	lincosamide nucleotidyltransferases
FAESRU.JL.12	Air	42	Mph(B)	Enterobacteriaceae	No	36	Drugs	MLS	Drug inactivation	Drug inactivation	macrolide phosphotransferases
FAESRU.JL.12	Air	42	Mef(A)	Streptococcus agalactiae	No	3	Drugs	MLS	Efflux	efflux	macrolide efflux MFS pumps
FAESRU.JL.12	Air	42	Mef(A)	Clostridium perfringens	No	222	Drugs	MLS	Efflux	efflux	macrolide efflux MFS pumps
FAESRU.JL.12	Air	42	Mef(A)	Streptococcus pyogenes	No	68	Drugs	MLS	Efflux	efflux	macrolide efflux MFS pumps
FAESRU.JL.12	Air	42	Mef(A)	Streptococcus sp. 'group G'	No	6	Drugs	MLS	Efflux	efflux	macrolide efflux MFS pumps
FAESRU.JL.12	Air	42	Mef(A)	Clostridium kluyveri	No	4	Drugs	MLS	Efflux	efflux	macrolide efflux MFS pumps
FAESRU.JL.12	Air	42	Mef(A)	Streptococcus mitis	No	2	Drugs	MLS	Efflux	efflux	macrolide efflux MFS pumps
FAESRU.JL.12	Air	42	Mef(A)	Exiguobacterium sp. S3-2	No	1	Drugs	MLS	Efflux	efflux	macrolide efflux MFS pumps
FAESRU.JL.12	Air	42	Mef(B)	Enterobacteriaceae	No	188	Drugs	MLS	Efflux	efflux	macrolide efflux MFS pumps
FAESRU.JL.12	Air	42	Mef(En2)	Bacteroides fragilis	No	9	Drugs	MLS	Efflux	efflux	macrolide efflux MFS pumps
FAESRU.JL.12	Air	42	OqxB23	Klebsiella pneumoniae	No	4	Multi-compound	Multidrug resistance	Efflux	efflux	RND multidrug efflux pumps
FAESRU.JL.12	Air	42	OqxB3	Escherichia coli	No	4	Multi-compound	Multidrug resistance	Efflux	efflux	RND multidrug efflux pumps
FAESRU.JL.12	Air	42	MupA	Staphylococcus	No	2	Drugs	Mupirocin	Target modification	enzymatic modification	mupirocin-resistant isoleucine--tRNA ligase
FAESRU.JL.12	Air	42	MupB	Staphylococcus aureus	No	15	Drugs	Mupirocin	Target modification	enzymatic modification	mupirocin-resistant isoleucine--tRNA ligase
FAESRU.JL.12	Air	42	Arr-3	Proteobacteria	No	1	Drugs	Rifamycins	Drug inactivation	Drug inactivation	rifampin ADP-ribosyltransferase
FAESRU.JL.12	Air	42	Arr-3	Acinetobacter oleivorans	No	1	Drugs	Rifamycins	Drug inactivation	Drug inactivation	rifampin ADP-ribosyltransferase
FAESRU.JL.12	Air	42	Arr	Gammaproteobacteria	No	2	Drugs	Rifamycins	Drug inactivation	Drug inactivation	rifampin ADP-ribosyltransferase
FAESRU.JL.12	Air	42	Arr	Mycobacterium smegmatis	No	3	Drugs	Rifamycins	Drug inactivation	Drug inactivation	rifampin ADP-ribosyltransferase
FAESRU.JL.12	Air	42	FomB	Streptomyces	No	13	Drugs	Fosfomycin	Drug inactivation	enzymatic inactivation	Fosfomycin phosphorylation
FAESRU.JL.12	Air	42	QacE delta 1	Bacteria	No	5	Biocides	QACs	Efflux	efflux	QAC SMR efflux pumps
FAESRU.JL.12	Air	42	Iri	Rhodococcus hoagii	No	5	Drugs	Rifamycins	Drug inactivation	Drug inactivation	rifampin monooxygenase
FAESRU.JL.12	Air	42	Rox	Nocardia farcinica	No	41	Drugs	Rifamycins	Drug inactivation	Drug inactivation	rifampin monooxygenase
FAESRU.JL.12	Air	42	Rph	Streptomyces sp. WAC4747	No	15	Drugs	Rifamycins	Drug inactivation	Drug inactivation	rifamycin phosphotransferase
FAESRU.JL.12	Air	42	Vat(B)	Bacilli	No	129	Drugs	MLS	Drug inactivation	Drug inactivation	streptogramin A O-acetyltransferases
FAESRU.JL.12	Air	42	Vat(F)	Yersinia enterocolitica	No	3	Drugs	MLS	Drug inactivation	Drug inactivation	streptogramin A O-acetyltransferases
FAESRU.JL.12	Air	42	Vat(H)	Enterococcus faecium	No	6	Drugs	MLS	Drug inactivation	Drug inactivation	streptogramin A O-acetyltransferases
FAESRU.JL.12	Air	42	Sat3	Escherichia coli	No	1	Drugs	Aminoglycosides	Drug inactivation	Drug inactivation	N-acetyltransferases
FAESRU.JL.12	Air	42	Sat4	Bacteria	No	31	Drugs	Aminoglycosides	Drug inactivation	Drug inactivation	N-acetyltransferases
FAESRU.JL.12	Air	42	Sat4	Campylobacter coli	No	1	Drugs	Aminoglycosides	Drug inactivation	Drug inactivation	N-acetyltransferases
FAESRU.JL.12	Air	42	Sul1	Klebsiella pneumoniae	No	27	Drugs	Folatepathway inhibitors	Target bypass	target bypass	sulfonamide-resistant dihydropteroate synthase
FAESRU.JL.12	Air	42	Sul1	Aeromonas hydrophila	No	1	Drugs	Folatepathway inhibitors	Target bypass	target bypass	sulfonamide-resistant dihydropteroate synthase
FAESRU.JL.12	Air	42	Sul2	Gammaproteobacteria	No	78	Drugs	Folatepathway inhibitors	Target bypass	target bypass	sulfonamide-resistant dihydropteroate synthase
FAESRU.JL.12	Air	42	Sul3	Enterobacterales	No	1	Drugs	Folatepathway inhibitors	Target bypass	target bypass	sulfonamide-resistant dihydropteroate synthase
FAESRU.JL.12	Air	42	Tet(33)	Actinobacteria	No	5	Drugs	Tetracyclines	Efflux	efflux	tetracycline MFS efflux pumps
FAESRU.JL.12	Air	42	Tet(33)	Corynebacterium sp. L2-79-05	No	1	Drugs	Tetracyclines	Efflux	efflux	tetracycline MFS efflux pumps
FAESRU.JL.12	Air	42	Tet(40)	Firmicutes	No	2	Drugs	Tetracyclines	Efflux	efflux	tetracycline MFS efflux pumps
FAESRU.JL.12	Air	42	Tet(40)	Clostridiaceae bacterium K10	No	1	Drugs	Tetracyclines	Efflux	efflux	tetracycline MFS efflux pumps
FAESRU.JL.12	Air	42	Tet(45)	Bhargavaea cecembensis	No	3	Drugs	Tetracyclines	Efflux	efflux	tetracycline MFS efflux pumps
FAESRU.JL.12	Air	42	Tet(A)	Gammaproteobacteria	No	2	Drugs	Tetracyclines	Efflux	efflux	tetracycline MFS efflux pumps
FAESRU.JL.12	Air	42	Tet(C)	Bacteria	No	18	Drugs	Tetracyclines	Efflux	efflux	tetracycline MFS efflux pumps
FAESRU.JL.12	Air	42	Tet(C)	Gammaproteobacteria	No	21	Drugs	Tetracyclines	Efflux	efflux	tetracycline MFS efflux pumps
FAESRU.JL.12	Air	42	Tet(C)	uncultured bacterium	No	30	Drugs	Tetracyclines	Efflux	efflux	tetracycline MFS efflux pumps
FAESRU.JL.12	Air	42	Tet(E)	Gammaproteobacteria	No	1	Drugs	Tetracyclines	Efflux	efflux	tetracycline MFS efflux pumps
FAESRU.JL.12	Air	42	Tet(E)	Escherichia coli	No	1	Drugs	Tetracyclines	Efflux	efflux	tetracycline MFS efflux pumps
FAESRU.JL.12	Air	42	Tet(G)	Proteobacteria	No	1	Drugs	Tetracyclines	Efflux	efflux	tetracycline MFS efflux pumps
FAESRU.JL.12	Air	42	Tet(G)	Stenotrophomonas sp. TA57	No	2	Drugs	Tetracyclines	Efflux	efflux	tetracycline MFS efflux pumps
FAESRU.JL.12	Air	42	Tet(H)	Gammaproteobacteria	No	6	Drugs	Tetracyclines	Efflux	efflux	tetracycline MFS efflux pumps
FAESRU.JL.12	Air	42	Tet(H)	Mannheimia haemolytica	No	12	Drugs	Tetracyclines	Efflux	efflux	tetracycline MFS efflux pumps
FAESRU.JL.12	Air	42	Tet(H)	Pasteurella multocida	No	8	Drugs	Tetracyclines	Efflux	efflux	tetracycline MFS efflux pumps
FAESRU.JL.12	Air	42	Tet(L)	Lactobacillales	No	1	Drugs	Tetracyclines	Efflux	efflux	tetracycline MFS efflux pumps
FAESRU.JL.12	Air	42	Tet(L)	Bacillales	No	1	Drugs	Tetracyclines	Efflux	efflux	tetracycline MFS efflux pumps
FAESRU.JL.12	Air	42	Tet(L)	Bacteria	No	2	Drugs	Tetracyclines	Efflux	efflux	tetracycline MFS efflux pumps
FAESRU.JL.12	Air	42	Tet(L)	Streptococcus agalactiae	No	394	Drugs	Tetracyclines	Efflux	efflux	tetracycline MFS efflux pumps
FAESRU.JL.12	Air	42	Tet(Y)	Gammaproteobacteria	No	2	Drugs	Tetracyclines	Efflux	efflux	tetracycline MFS efflux pumps
FAESRU.JL.12	Air	42	Tet(Y)	Photobacterium sp. TC32	No	3	Drugs	Tetracyclines	Efflux	efflux	tetracycline MFS efflux pumps
FAESRU.JL.12	Air	42	Tet(Z)	Corynebacterium glutamicum	No	2	Drugs	Tetracyclines	Efflux	efflux	tetracycline MFS efflux pumps
FAESRU.JL.12	Air	42	TetA(P)	Firmicutes	No	91	Drugs	Tetracyclines	Efflux	efflux	tetracycline MFS efflux pumps
FAESRU.JL.12	Air	42	TetA(P)	Clostridium perfringens	No	4	Drugs	Tetracyclines	Efflux	efflux	tetracycline MFS efflux pumps
FAESRU.JL.12	Air	42	Tet(32)	Firmicutes	No	5	Drugs	Tetracyclines	Target protection	Targetl protection	tetracycline resistance ribosomal protection protein
FAESRU.JL.12	Air	42	Tet(32)	Clostridiaceae bacterium K10	No	10	Drugs	Tetracyclines	Target protection	Targetl protection	tetracycline resistance ribosomal protection protein
FAESRU.JL.12	Air	42	Tet(36)	Bacteroides coprosuis	No	76	Drugs	Tetracyclines	Target protection	Targetl protection	tetracycline resistance ribosomal protection protein
FAESRU.JL.12	Air	42	Tet(44)	Campylobacter fetus	No	499	Drugs	Tetracyclines	Target protection	Targetl protection	tetracycline resistance ribosomal protection protein
FAESRU.JL.12	Air	42	Tet(44)	Clostridium perfringens	No	5	Drugs	Tetracyclines	Target protection	Targetl protection	tetracycline resistance ribosomal protection protein
FAESRU.JL.12	Air	42	Tet(M)	Clostridiales	No	15	Drugs	Tetracyclines	Target protection	Targetl protection	tetracycline resistance ribosomal protection protein
FAESRU.JL.12	Air	42	Tet(M)	Proteobacteria	No	23	Drugs	Tetracyclines	Target protection	Targetl protection	tetracycline resistance ribosomal protection protein
FAESRU.JL.12	Air	42	Tet(M)	Lactobacillales	No	10	Drugs	Tetracyclines	Target protection	Targetl protection	tetracycline resistance ribosomal protection protein
FAESRU.JL.12	Air	42	Tet(M)	Firmicutes	No	1020	Drugs	Tetracyclines	Target protection	Targetl protection	tetracycline resistance ribosomal protection protein
FAESRU.JL.12	Air	42	Tet(O)	Terrabacteria group	No	159	Drugs	Tetracyclines	Target protection	Targetl protection	tetracycline resistance ribosomal protection protein
FAESRU.JL.12	Air	42	Tet(O)	Streptococcus	No	1	Drugs	Tetracyclines	Target protection	Targetl protection	tetracycline resistance ribosomal protection protein
FAESRU.JL.12	Air	42	Tet(O)	Pasteurellaceae	No	5	Drugs	Tetracyclines	Target protection	Targetl protection	tetracycline resistance ribosomal protection protein
FAESRU.JL.12	Air	42	Tet(Q)	Bacteria	No	1	Drugs	Tetracyclines	Target protection	Targetl protection	tetracycline resistance ribosomal protection protein
FAESRU.JL.12	Air	42	Tet(Q)	Prevotella ruminicola	No	605	Drugs	Tetracyclines	Target protection	Targetl protection	tetracycline resistance ribosomal protection protein
FAESRU.JL.12	Air	42	Tet(S)	Streptococcus intermedius	No	1	Drugs	Tetracyclines	Target protection	Targetl protection	tetracycline resistance ribosomal protection protein
FAESRU.JL.12	Air	42	Tet(T)	Streptococcus pyogenes	No	57	Drugs	Tetracyclines	Target protection	Targetl protection	tetracycline resistance ribosomal protection protein
FAESRU.JL.12	Air	42	Tet(T)	Enterococcus faecalis	No	58	Drugs	Tetracyclines	Target protection	Targetl protection	tetracycline resistance ribosomal protection protein
FAESRU.JL.12	Air	42	Tet(W)	Firmicutes	No	305	Drugs	Tetracyclines	Target protection	Targetl protection	tetracycline resistance ribosomal protection protein
FAESRU.JL.12	Air	42	Tet(W)	Clostridiales	No	41	Drugs	Tetracyclines	Target protection	Targetl protection	tetracycline resistance ribosomal protection protein
FAESRU.JL.12	Air	42	Tet(W)	Trueperella pyogenes	No	12	Drugs	Tetracyclines	Target protection	Targetl protection	tetracycline resistance ribosomal protection protein
FAESRU.JL.12	Air	42	Tet(W)	Megasphaera elsdenii	No	3	Drugs	Tetracyclines	Target protection	Targetl protection	tetracycline resistance ribosomal protection protein
FAESRU.JL.12	Air	42	TetB(P)	Clostridium perfringens	No	67	Drugs	Tetracyclines	Target protection	Targetl protection	tetracycline resistance ribosomal protection protein
FAESRU.JL.12	Air	42	Tet(X)	Pseudomonas aeruginosa	No	5	Drugs	Tetracyclines	Drug inactivation	Drug inactivation	tetracycline-inactivating enzymes
FAESRU.JL.12	Air	42	DfrD	Staphylococcus haemolyticus	No	143	Drugs	Folatepathway inhibitors	Target bypass	target bypass	trimethoprim-resistant dihydrofolate reductase
FAESRU.JL.12	Air	42	DfrG	Bacilli	No	9	Drugs	Folatepathway inhibitors	Target bypass	target bypass	trimethoprim-resistant dihydrofolate reductase
FAESRU.JL.12	Air	42	VanR	Paenibacillus apiarius	No	6	Drugs	Glycopeptides	Target bypass	target bypass	VanA-type regulator
FAESRU.JL.12	Air	42	VanS	Terrabacteria group	No	1	Drugs	Glycopeptides	Target bypass	target bypass	VanB-type regulator
FAESRU.JL.12	Air	42	VanS-B-Delta	Enterococcus faecium	No	1	Drugs	Glycopeptides	Target bypass	target bypass	VanB-type regulator
FAESRU.JL.12	Air	42	VanR	Terrabacteria group	No	8	Drugs	Glycopeptides	Target bypass	target bypass	VanB-type regulator
FAESRU.JL.12	Air	42	VanR	Enterococcus faecium	No	2	Drugs	Glycopeptides	Target bypass	target bypass	VanB-type regulator
FAESRU.JL.12	Air	42	VanR	Enterococcus gallinarum	No	1	Drugs	Glycopeptides	Target bypass	target bypass	VanD-type regulator
FAESRU.JL.12	Air	42	VanS	Firmicutes	No	1	Drugs	Glycopeptides	Target bypass	target bypass	VanG-type regulator
FAESRU.JL.12	Air	42	VanS	Enterococcus faecalis	No	1	Drugs	Glycopeptides	Target bypass	target bypass	VanG-type regulator
FAESRU.JL.12	Air	42	VanR	Firmicutes	No	4	Drugs	Glycopeptides	Target bypass	target bypass	VanG-type regulator
FAESRU.JL.12	Air	42	VanR	Lactobacillales	No	1	Drugs	Glycopeptides	Target bypass	target bypass	VanM-type regulator
FAESRU.JL.12	Air	42	VanS	Rhodococcus hoagii	No	1	Drugs	Glycopeptides	Target bypass	target bypass	VanO-type regulator
FAESRU.JL.12	Air	42	VanR	Rhodococcus hoagii	No	1	Drugs	Glycopeptides	Target bypass	target bypass	VanO-type regulator
FAESRU.JL.12	Air	42	VanS	Paenibacillus apiarius	No	12	Drugs	Glycopeptides	Target bypass	target bypass	VanPt-type regulator
FAESRU.JL.13	Poultry litter feed	6	Cfr(B)	Enterococcus faecium	No	1	Drugs	MLS	Target modification	enzymatic modification	23S rRNA methyltransferases
FAESRU.JL.13	Poultry litter feed	6	Erm(33)	Staphylococcus sciuri	No	2	Drugs	MLS	Target modification	Target modification	23S rRNA methyltransferases
FAESRU.JL.13	Poultry litter feed	6	Erm(36)	Micrococcus luteus	No	99	Drugs	MLS	Target modification	Target modification	23S rRNA methyltransferases
FAESRU.JL.13	Poultry litter feed	6	Erm(38)	Mycobacterium smegmatis	No	2	Drugs	MLS	Target modification	Target modification	23S rRNA methyltransferases
FAESRU.JL.13	Poultry litter feed	6	Erm(39)	Mycobacterium	No	52	Drugs	MLS	Target modification	Target modification	23S rRNA methyltransferases
FAESRU.JL.13	Poultry litter feed	6	Erm(40)	Mycobacterium mageritense	No	36	Drugs	MLS	Target modification	Target modification	23S rRNA methyltransferases
FAESRU.JL.13	Poultry litter feed	6	Erm(46)	Rhodococcus hoagii	No	4	Drugs	MLS	Target modification	Target modification	23S rRNA methyltransferases
FAESRU.JL.13	Poultry litter feed	6	Erm(C)	Bacteria	No	138	Drugs	MLS	Target modification	Target modification	23S rRNA methyltransferases
FAESRU.JL.13	Poultry litter feed	6	Erm(C)	Terrabacteria group	No	113	Drugs	MLS	Target modification	Target modification	23S rRNA methyltransferases
FAESRU.JL.13	Poultry litter feed	6	Erm(C)	Staphylococcus saprophyticus	No	1	Drugs	MLS	Target modification	Target modification	23S rRNA methyltransferases
FAESRU.JL.13	Poultry litter feed	6	Erm(G)	Firmicutes	No	1	Drugs	MLS	Target modification	Target modification	23S rRNA methyltransferases
FAESRU.JL.13	Poultry litter feed	6	Erm(Y)	Staphylococcus aureus	No	2	Drugs	MLS	Target modification	Target modification	23S rRNA methyltransferases
FAESRU.JL.13	Poultry litter feed	6	NshR	Streptomyces actuosus	No	3	Drugs	Thiopeptide	Drug inactivation	enzymatic modification	thiostrepton 23S rRNA methyltransferase
FAESRU.JL.13	Poultry litter feed	6	TsnR	Streptomyces laurentii	No	4	Drugs	Thiopeptide	Drug inactivation	enzymatic modification	thiostrepton 23S rRNA methyltransferase
FAESRU.JL.13	Poultry litter feed	6	Lsa(A)	Enterococcus faecalis	Yes	2	Drugs	MLS	Efflux	Target protection	ABC-F type ribosomal protection protein
FAESRU.JL.13	Poultry litter feed	6	Lsa(E)	Firmicutes	No	10	Drugs	MLS	Efflux	Target protection	ABC-F type ribosomal protection protein
FAESRU.JL.13	Poultry litter feed	6	Msr(C)	Enterococcus faecium	No	3	Drugs	MLS	Efflux	Target protection	ABC-F type ribosomal protection protein
FAESRU.JL.13	Poultry litter feed	6	Msr(D)	Bacteria	No	1	Drugs	MLS	Efflux	Target protection	ABC-F type ribosomal protection protein
FAESRU.JL.13	Poultry litter feed	6	Sal(A)	Staphylococcus sciuri	No	7	Drugs	MLS	Efflux	Target protection	ABC-F type ribosomal protection protein
FAESRU.JL.13	Poultry litter feed	6	Vga(A)	Staphylococcus	Yes	4	Drugs	MLS	Efflux	Target protection	ABC-F type ribosomal protection protein
FAESRU.JL.13	Poultry litter feed	6	Vga(A)	Staphylococcus aureus	No	2	Drugs	MLS	Efflux	Target protection	ABC-F type ribosomal protection protein
FAESRU.JL.13	Poultry litter feed	6	Vga(C)	Staphylococcus aureus	No	1	Drugs	MLS	Efflux	Target protection	ABC-F type ribosomal protection protein
FAESRU.JL.13	Poultry litter feed	6	Vga(D)	Enterococcus faecium	No	13	Drugs	MLS	Efflux	Target protection	ABC-F type ribosomal protection protein
FAESRU.JL.13	Poultry litter feed	6	Vga(E)	Staphylococcus aureus	No	27	Drugs	MLS	Efflux	Target protection	ABC-F type ribosomal protection protein
FAESRU.JL.13	Poultry litter feed	6	ANT(6)-Ia	Bacteria	No	3	Drugs	Aminoglycosides	Drug inactivation	Drug inactivation	O-nucleotidyltransferases
FAESRU.JL.13	Poultry litter feed	6	APH(2'')-IIIa	Lactobacillales	No	2	Drugs	Aminoglycosides	Drug inactivation	Drug inactivation	O-nucleotidyltransferases
FAESRU.JL.13	Poultry litter feed	6	AadA2	Enterobacteriaceae	No	1	Drugs	Aminoglycosides	Drug inactivation	Drug inactivation	O-nucleotidyltransferases
FAESRU.JL.13	Poultry litter feed	6	AadA2	Acinetobacter baumannii	No	1	Drugs	Aminoglycosides	Drug inactivation	Drug inactivation	O-nucleotidyltransferases
FAESRU.JL.13	Poultry litter feed	6	AadA2	Escherichia coli	No	1	Drugs	Aminoglycosides	Drug inactivation	Drug inactivation	O-nucleotidyltransferases
FAESRU.JL.13	Poultry litter feed	6	AadA3	Vibrio cholerae	No	3	Drugs	Aminoglycosides	Drug inactivation	Drug inactivation	O-nucleotidyltransferases
FAESRU.JL.13	Poultry litter feed	6	AadA9	Corynebacteriales	No	13	Drugs	Aminoglycosides	Drug inactivation	Drug inactivation	O-nucleotidyltransferases
FAESRU.JL.13	Poultry litter feed	6	AadA9	uncultured bacterium	No	16	Drugs	Aminoglycosides	Drug inactivation	Drug inactivation	O-nucleotidyltransferases
FAESRU.JL.13	Poultry litter feed	6	ANT(6)-Ia	Enterococcus faecalis	Yes	4	Drugs	Aminoglycosides	Drug inactivation	Drug inactivation	O-nucleotidyltransferases
FAESRU.JL.13	Poultry litter feed	6	Spw	Bacteria	No	1	Drugs	Aminoglycosides	Drug inactivation	Drug inactivation	O-nucleotidyltransferases
FAESRU.JL.13	Poultry litter feed	6	AAC(6')-Ie-APH(2'')-Ia	Bacteria	No	3	Drugs	Aminoglycosides	Drug inactivation	Drug inactivation	Bifunctional acetyltransferases-phosphotransferase
FAESRU.JL.13	Poultry litter feed	6	BLMT	Bacteria	No	1	Drugs	Glycopeptides	Drug inactivation	enzymatic inactivation	bleomycin resistance protein
FAESRU.JL.13	Poultry litter feed	6	BlaZ	Staphylococcus xylosus	No	9	Drugs	Beta-lactams	Drug inactivation	Drug inactivation	class A beta-lactamase
FAESRU.JL.13	Poultry litter feed	6	FomA	Streptomyces wedmorensis	No	3	Drugs	Fosfomycin	Drug inactivation	enzymatic inactivation	fosfomycin phosphorylation
FAESRU.JL.13	Poultry litter feed	6	FusF	Staphylococcus cohnii	Yes	1	Drugs	Fusidic acid	Target protection	ribosomal protection	fusidic acid esterases
FAESRU.JL.13	Poultry litter feed	6	Lnu(A)	Bacteria	No	2	Drugs	MLS	Drug inactivation	Drug inactivation	lincosamide nucleotidyltransferases
FAESRU.JL.13	Poultry litter feed	6	Lnu(A)	Terrabacteria group	No	3	Drugs	MLS	Drug inactivation	Drug inactivation	lincosamide nucleotidyltransferases
FAESRU.JL.13	Poultry litter feed	6	Lnu(A)	Staphylococcus	Yes	7	Drugs	MLS	Drug inactivation	Drug inactivation	lincosamide nucleotidyltransferases
FAESRU.JL.13	Poultry litter feed	6	Lnu(A)	Staphylococcus aureus	No	4	Drugs	MLS	Drug inactivation	Drug inactivation	lincosamide nucleotidyltransferases
FAESRU.JL.13	Poultry litter feed	6	Lnu(A)	Staphylococcus haemolyticus	No	3	Drugs	MLS	Drug inactivation	Drug inactivation	lincosamide nucleotidyltransferases
FAESRU.JL.13	Poultry litter feed	6	Lnu(A)	Staphylococcus epidermidis	No	6	Drugs	MLS	Drug inactivation	Drug inactivation	lincosamide nucleotidyltransferases
FAESRU.JL.13	Poultry litter feed	6	Lnu(A)	Bacilli	No	7	Drugs	MLS	Drug inactivation	Drug inactivation	lincosamide nucleotidyltransferases
FAESRU.JL.13	Poultry litter feed	6	Lnu(B)	Enterococcus faecium	No	4	Drugs	MLS	Drug inactivation	Drug inactivation	lincosamide nucleotidyltransferases
FAESRU.JL.13	Poultry litter feed	6	Lnu(D)	Streptococcus uberis	No	1	Drugs	MLS	Drug inactivation	Drug inactivation	lincosamide nucleotidyltransferases
FAESRU.JL.13	Poultry litter feed	6	Lnu(G)	Bacteria	No	176	Drugs	MLS	Drug inactivation	Drug inactivation	lincosamide nucleotidyltransferases
FAESRU.JL.13	Poultry litter feed	6	Mph(B)	Enterobacteriaceae	No	15	Drugs	MLS	Drug inactivation	Drug inactivation	macrolide phosphotransferases
FAESRU.JL.13	Poultry litter feed	6	Mph(C)	Bacillales	No	3	Drugs	MLS	Drug inactivation	Drug inactivation	macrolide phosphotransferases
FAESRU.JL.13	Poultry litter feed	6	Mph(C)	Staphylococcus aureus	No	1	Drugs	MLS	Drug inactivation	Drug inactivation	macrolide phosphotransferases
FAESRU.JL.13	Poultry litter feed	6	Mph(C)	Stenotrophomonas maltophilia	No	6	Drugs	MLS	Drug inactivation	Drug inactivation	macrolide phosphotransferases
FAESRU.JL.13	Poultry litter feed	6	Mph(C)	Staphylococcus equorum	No	2	Drugs	MLS	Drug inactivation	Drug inactivation	macrolide phosphotransferases
FAESRU.JL.13	Poultry litter feed	6	Mef(A)	Streptococcus	Yes	1	Drugs	MLS	Efflux	efflux	macrolide efflux MFS pumps
FAESRU.JL.13	Poultry litter feed	6	Mef(A)	Exiguobacterium sp. S3-2	No	3	Drugs	MLS	Efflux	efflux	macrolide efflux MFS pumps
FAESRU.JL.13	Poultry litter feed	6	Mef(A)	Neisseria gonorrhoeae	No	2	Drugs	MLS	Efflux	efflux	macrolide efflux MFS pumps
FAESRU.JL.13	Poultry litter feed	6	MupA	Staphylococcus	Yes	7	Drugs	Mupirocin	Target modification	enzymatic modification	mupirocin-resistant isoleucine--tRNA ligase
FAESRU.JL.13	Poultry litter feed	6	Arr	Mycobacterium smegmatis	No	31	Drugs	Rifamycins	Drug inactivation	Drug inactivation	rifampin ADP-ribosyltransferase
FAESRU.JL.13	Poultry litter feed	6	FomB	Streptomyces	No	19	Drugs	Fosfomycin	Drug inactivation	enzymatic inactivation	Fosfomycin phosphorylation
FAESRU.JL.13	Poultry litter feed	6	QacE delta 1	Bacteria	No	7	Biocides	QACs	Efflux	efflux	QAC SMR efflux pumps
FAESRU.JL.13	Poultry litter feed	6	QacH	Bacillales	No	4	Biocides	QACs	Efflux	efflux	QAC SMR efflux pumps
FAESRU.JL.13	Poultry litter feed	6	Iri	Rhodococcus hoagii	No	8	Drugs	Rifamycins	Drug inactivation	Drug inactivation	rifampin monooxygenase
FAESRU.JL.13	Poultry litter feed	6	Rox	Nocardia farcinica	No	66	Drugs	Rifamycins	Drug inactivation	Drug inactivation	rifampin monooxygenase
FAESRU.JL.13	Poultry litter feed	6	Rph	Streptomyces sp. WAC4747	No	24	Drugs	Rifamycins	Drug inactivation	Drug inactivation	rifamycin phosphotransferase
FAESRU.JL.13	Poultry litter feed	6	Vat(B)	Bacilli	No	18	Drugs	MLS	Drug inactivation	Drug inactivation	streptogramin A O-acetyltransferases
FAESRU.JL.13	Poultry litter feed	6	Str	Bacteria	No	1	Drugs	Aminoglycosides	Drug inactivation	Drug inactivation	O-nucleotidyltransferases
FAESRU.JL.13	Poultry litter feed	6	Str	Bacilli	No	1	Drugs	Aminoglycosides	Drug inactivation	Drug inactivation	O-nucleotidyltransferases
FAESRU.JL.13	Poultry litter feed	6	Sul1	Enterobacter cloacae complex	No	21	Drugs	Folatepathway inhibitors	Target bypass	target bypass	sulfonamide-resistant dihydropteroate synthase
FAESRU.JL.13	Poultry litter feed	6	Sul1	Aeromonas hydrophila	No	435	Drugs	Folatepathway inhibitors	Target bypass	target bypass	sulfonamide-resistant dihydropteroate synthase
FAESRU.JL.13	Poultry litter feed	6	Sul1	Pseudomonas aeruginosa	No	11	Drugs	Folatepathway inhibitors	Target bypass	target bypass	sulfonamide-resistant dihydropteroate synthase
FAESRU.JL.13	Poultry litter feed	6	Tet(33)	Actinobacteria	No	1	Drugs	Tetracyclines	Efflux	efflux	tetracycline MFS efflux pumps
FAESRU.JL.13	Poultry litter feed	6	Tet(33)	Corynebacterium sp. L2-79-05	No	1	Drugs	Tetracyclines	Efflux	efflux	tetracycline MFS efflux pumps
FAESRU.JL.13	Poultry litter feed	6	Tet(K)	Bacilli	No	49	Drugs	Tetracyclines	Efflux	efflux	tetracycline MFS efflux pumps
FAESRU.JL.13	Poultry litter feed	6	Tet(L)	Bacteria	No	38	Drugs	Tetracyclines	Efflux	efflux	tetracycline MFS efflux pumps
FAESRU.JL.13	Poultry litter feed	6	Tet(L)	Lactobacillales	No	32	Drugs	Tetracyclines	Efflux	efflux	tetracycline MFS efflux pumps
FAESRU.JL.13	Poultry litter feed	6	Tet(L)	Bacillales	No	2	Drugs	Tetracyclines	Efflux	efflux	tetracycline MFS efflux pumps
FAESRU.JL.13	Poultry litter feed	6	Tet(L)	Streptococcus agalactiae	No	40	Drugs	Tetracyclines	Efflux	efflux	tetracycline MFS efflux pumps
FAESRU.JL.13	Poultry litter feed	6	Tet(L)	Geobacillus stearothermophilus	No	30	Drugs	Tetracyclines	Efflux	efflux	tetracycline MFS efflux pumps
FAESRU.JL.13	Poultry litter feed	6	Tet(Z)	Corynebacterium glutamicum	No	48	Drugs	Tetracyclines	Efflux	efflux	tetracycline MFS efflux pumps
FAESRU.JL.13	Poultry litter feed	6	TetA(P)	Firmicutes	No	19	Drugs	Tetracyclines	Efflux	efflux	tetracycline MFS efflux pumps
FAESRU.JL.13	Poultry litter feed	6	Tet(35)	Vibrio harveyi	No	8	Drugs	Tetracyclines	Efflux	efflux	tetracycline MFS efflux pumps
FAESRU.JL.13	Poultry litter feed	6	Otr(A)	Streptomyces rimosus	No	4	Drugs	Tetracyclines	Target protection	Targetl protection	tetracycline resistance ribosomal protection protein
FAESRU.JL.13	Poultry litter feed	6	Tet(M)	Bacilli	No	2	Drugs	Tetracyclines	Target protection	Targetl protection	tetracycline resistance ribosomal protection protein
FAESRU.JL.13	Poultry litter feed	6	Tet(M)	Firmicutes	No	40	Drugs	Tetracyclines	Target protection	Targetl protection	tetracycline resistance ribosomal protection protein
FAESRU.JL.13	Poultry litter feed	6	Tet(M)	Lactobacillales	No	10	Drugs	Tetracyclines	Target protection	Targetl protection	tetracycline resistance ribosomal protection protein
FAESRU.JL.13	Poultry litter feed	6	Tet(M)	Clostridiales	No	3	Drugs	Tetracyclines	Target protection	Targetl protection	tetracycline resistance ribosomal protection protein
FAESRU.JL.13	Poultry litter feed	6	Tet(M)	Enterococcus faecalis	Yes	63	Drugs	Tetracyclines	Target protection	Targetl protection	tetracycline resistance ribosomal protection protein
FAESRU.JL.13	Poultry litter feed	6	Tet(M)	Enterococcus faecium	No	1	Drugs	Tetracyclines	Target protection	Targetl protection	tetracycline resistance ribosomal protection protein
FAESRU.JL.13	Poultry litter feed	6	Tet(O)	Enterococcus faecalis	Yes	2	Drugs	Tetracyclines	Target protection	Targetl protection	tetracycline resistance ribosomal protection protein
FAESRU.JL.13	Poultry litter feed	6	Tet(T)	Enterococcus faecalis	Yes	10	Drugs	Tetracyclines	Target protection	Targetl protection	tetracycline resistance ribosomal protection protein
FAESRU.JL.13	Poultry litter feed	6	Tet(W)	Bacteria	No	3	Drugs	Tetracyclines	Target protection	Targetl protection	tetracycline resistance ribosomal protection protein
FAESRU.JL.13	Poultry litter feed	6	Tet(W)	Bifidobacterium	No	3	Drugs	Tetracyclines	Target protection	Targetl protection	tetracycline resistance ribosomal protection protein
FAESRU.JL.13	Poultry litter feed	6	Tet(W)	Lactobacillus johnsonii	Yes	1	Drugs	Tetracyclines	Target protection	Targetl protection	tetracycline resistance ribosomal protection protein
FAESRU.JL.13	Poultry litter feed	6	TetB(P)	Clostridium perfringens	No	20	Drugs	Tetracyclines	Target protection	Targetl protection	tetracycline resistance ribosomal protection protein
FAESRU.JL.13	Poultry litter feed	6	DfrC	Staphylococcus	Yes	1	Drugs	Folatepathway inhibitors	Target bypass	target bypass	trimethoprim-resistant dihydrofolate reductase
FAESRU.JL.13	Poultry litter feed	6	DfrD	Staphylococcus haemolyticus	No	13	Drugs	Folatepathway inhibitors	Target bypass	target bypass	trimethoprim-resistant dihydrofolate reductase
FAESRU.JL.13	Poultry litter feed	6	DfrG	Bacilli	No	2	Drugs	Folatepathway inhibitors	Target bypass	target bypass	trimethoprim-resistant dihydrofolate reductase
FAESRU.JL.13	Poultry litter feed	6	VanR	Rhodococcus hoagii	No	2	Drugs	Glycopeptides	Target bypass	target bypass	VanO-type regulator
FAESRU.JL.14	Poultry litter feed	23	Cfr(B)	Enterococcus faecium	No	7	Drugs	MLS	Target modification	enzymatic modification	23S rRNA methyltransferases
FAESRU.JL.14	Poultry litter feed	23	Erm(33)	Staphylococcus sciuri	No	3	Drugs	MLS	Target modification	Target modification	23S rRNA methyltransferases
FAESRU.JL.14	Poultry litter feed	23	Erm(36)	Micrococcus luteus	No	150	Drugs	MLS	Target modification	Target modification	23S rRNA methyltransferases
FAESRU.JL.14	Poultry litter feed	23	Erm(38)	Mycobacterium smegmatis	No	3	Drugs	MLS	Target modification	Target modification	23S rRNA methyltransferases
FAESRU.JL.14	Poultry litter feed	23	Erm(39)	Mycobacterium	No	101	Drugs	MLS	Target modification	Target modification	23S rRNA methyltransferases
FAESRU.JL.14	Poultry litter feed	23	Erm(40)	Mycobacterium mageritense	No	33	Drugs	MLS	Target modification	Target modification	23S rRNA methyltransferases
FAESRU.JL.14	Poultry litter feed	23	Erm(46)	Rhodococcus hoagii	No	24	Drugs	MLS	Target modification	Target modification	23S rRNA methyltransferases
FAESRU.JL.14	Poultry litter feed	23	Erm(C)	Bacteria	No	145	Drugs	MLS	Target modification	Target modification	23S rRNA methyltransferases
FAESRU.JL.14	Poultry litter feed	23	Erm(C)	Staphylococcus simulans	Yes	418	Drugs	MLS	Target modification	Target modification	23S rRNA methyltransferases
FAESRU.JL.14	Poultry litter feed	23	Erm(C)	Staphylococcus saprophyticus	No	6	Drugs	MLS	Target modification	Target modification	23S rRNA methyltransferases
FAESRU.JL.14	Poultry litter feed	23	Erm(C)	Terrabacteria group	No	2	Drugs	MLS	Target modification	Target modification	23S rRNA methyltransferases
FAESRU.JL.14	Poultry litter feed	23	Erm(C)	Staphylococcus hyicus	No	4	Drugs	MLS	Target modification	Target modification	23S rRNA methyltransferases
FAESRU.JL.14	Poultry litter feed	23	Erm(T)	Lactobacillus sp. PC121B	No	5	Drugs	MLS	Target modification	Target modification	23S rRNA methyltransferases
FAESRU.JL.14	Poultry litter feed	23	Erm(X)	Actinobacteria	No	2	Drugs	MLS	Target modification	Target modification	23S rRNA methyltransferases
FAESRU.JL.14	Poultry litter feed	23	Erm(X)	Bifidobacterium thermophilum	No	5	Drugs	MLS	Target modification	Target modification	23S rRNA methyltransferases
FAESRU.JL.14	Poultry litter feed	23	Erm(X)	Corynebacterium striatum	No	1	Drugs	MLS	Target modification	Target modification	23S rRNA methyltransferases
FAESRU.JL.14	Poultry litter feed	23	Erm(Y)	Staphylococcus aureus	No	2	Drugs	MLS	Target modification	Target modification	23S rRNA methyltransferases
FAESRU.JL.14	Poultry litter feed	23	NshR	Streptomyces actuosus	No	17	Drugs	Thiopeptide	Drug inactivation	enzymatic modification	thiostrepton 23S rRNA methyltransferase
FAESRU.JL.14	Poultry litter feed	23	TsnR	Streptomyces laurentii	No	9	Drugs	Thiopeptide	Drug inactivation	enzymatic modification	thiostrepton 23S rRNA methyltransferase
FAESRU.JL.14	Poultry litter feed	23	Lsa	Enterococcus	Yes	1	Drugs	MLS	Efflux	Target protection	ABC-F type ribosomal protection protein
FAESRU.JL.14	Poultry litter feed	23	Lsa(B)	Staphylococcus sciuri	No	2	Drugs	MLS	Efflux	Target protection	ABC-F type ribosomal protection protein
FAESRU.JL.14	Poultry litter feed	23	Lsa(E)	Firmicutes	No	4	Drugs	MLS	Efflux	Target protection	ABC-F type ribosomal protection protein
FAESRU.JL.14	Poultry litter feed	23	Msr(A)	Staphylococcus	Yes	1	Drugs	MLS	Efflux	Target protection	ABC-F type ribosomal protection protein
FAESRU.JL.14	Poultry litter feed	23	Msr(A)	Staphylococcus aureus	No	3	Drugs	MLS	Efflux	Target protection	ABC-F type ribosomal protection protein
FAESRU.JL.14	Poultry litter feed	23	Msr(D)	Bacteria	No	2	Drugs	MLS	Efflux	Target protection	ABC-F type ribosomal protection protein
FAESRU.JL.14	Poultry litter feed	23	Msr(D)	Streptococcus	Yes	1	Drugs	MLS	Efflux	Target protection	ABC-F type ribosomal protection protein
FAESRU.JL.14	Poultry litter feed	23	Vga(A)	Staphylococcus aureus	No	15	Drugs	MLS	Efflux	Target protection	ABC-F type ribosomal protection protein
FAESRU.JL.14	Poultry litter feed	23	Vga(B)	Staphylococcus	Yes	1	Drugs	MLS	Efflux	Target protection	ABC-F type ribosomal protection protein
FAESRU.JL.14	Poultry litter feed	23	Vga(C)	Staphylococcus aureus	No	1	Drugs	MLS	Efflux	Target protection	ABC-F type ribosomal protection protein
FAESRU.JL.14	Poultry litter feed	23	Vga(D)	Enterococcus faecium	No	7	Drugs	MLS	Efflux	Target protection	ABC-F type ribosomal protection protein
FAESRU.JL.14	Poultry litter feed	23	Vga(E)	Staphylococcus aureus	No	3	Drugs	MLS	Efflux	Target protection	ABC-F type ribosomal protection protein
FAESRU.JL.14	Poultry litter feed	23	AAC(2')-Ib	Mycobacterium	No	3	Drugs	Aminoglycosides	Drug inactivation	Drug inactivation	N-acetyltransferases
FAESRU.JL.14	Poultry litter feed	23	ANT(6)-Ia	Bacteria	No	2	Drugs	Aminoglycosides	Drug inactivation	Drug inactivation	O-nucleotidyltransferases
FAESRU.JL.14	Poultry litter feed	23	ANT(6)-Ib	Bacteria	No	6	Drugs	Aminoglycosides	Drug inactivation	Drug inactivation	O-nucleotidyltransferases
FAESRU.JL.14	Poultry litter feed	23	ANT(9)-Ia	Bacteria	No	3	Drugs	Aminoglycosides	Drug inactivation	Drug inactivation	O-nucleotidyltransferases
FAESRU.JL.14	Poultry litter feed	23	APH(4)-Ia	Bacteria	No	2	Drugs	Aminoglycosides	Drug inactivation	Drug inactivation	O-nucleotidyltransferases
FAESRU.JL.14	Poultry litter feed	23	AAC (6')	Enterococcus	Yes	1	Drugs	Aminoglycosides	Drug inactivation	Drug inactivation	N-acetyltransferases
FAESRU.JL.14	Poultry litter feed	23	AadA5	Escherichia coli	Yes	13	Drugs	Aminoglycosides	Drug inactivation	Drug inactivation	O-nucleotidyltransferases
FAESRU.JL.14	Poultry litter feed	23	AadA9	Corynebacteriales	No	50	Drugs	Aminoglycosides	Drug inactivation	Drug inactivation	O-nucleotidyltransferases
FAESRU.JL.14	Poultry litter feed	23	AadA9	uncultured bacterium	No	32	Drugs	Aminoglycosides	Drug inactivation	Drug inactivation	O-nucleotidyltransferases
FAESRU.JL.14	Poultry litter feed	23	ANT(9)	Bacteria	No	8	Drugs	Aminoglycosides	Drug inactivation	Drug inactivation	O-nucleotidyltransferases
FAESRU.JL.14	Poultry litter feed	23	Spw	Bacteria	No	5	Drugs	Aminoglycosides	Drug inactivation	Drug inactivation	O-nucleotidyltransferases
FAESRU.JL.14	Poultry litter feed	23	ANT(4')-Ib	Bacillus clausii	No	1	Drugs	Aminoglycosides	Drug inactivation	Drug inactivation	O-nucleotidyltransferases
FAESRU.JL.14	Poultry litter feed	23	APH(3'')-Ib	Escherichia coli	Yes	4	Drugs	Aminoglycosides	Drug inactivation	Drug inactivation	O-phosphotransferases
FAESRU.JL.14	Poultry litter feed	23	APH(3')-IIIa	Enterococcus faecalis	No	1	Drugs	Aminoglycosides	Drug inactivation	Drug inactivation	O-phosphotransferases
FAESRU.JL.14	Poultry litter feed	23	APH(3')-IIIa	Campylobacter jejuni	No	1	Drugs	Aminoglycosides	Drug inactivation	Drug inactivation	O-phosphotransferases
FAESRU.JL.14	Poultry litter feed	23	APH(6)-Id	Escherichia coli	Yes	2	Drugs	Aminoglycosides	Drug inactivation	Drug inactivation	O-phosphotransferases
FAESRU.JL.14	Poultry litter feed	23	APH(6)-Id	Escherichia fergusonii	No	3	Drugs	Aminoglycosides	Drug inactivation	Drug inactivation	O-phosphotransferases
FAESRU.JL.14	Poultry litter feed	23	AAC(6')-Ie-APH(2'')-Ia	Staphylococcaceae	No	1	Drugs	Aminoglycosides	Drug inactivation	Drug inactivation	Bifunctional acetyltransferases-phosphotransferase
FAESRU.JL.14	Poultry litter feed	23	AAC(6')-Ie-APH(2'')-Ia	Bacteria	No	1	Drugs	Aminoglycosides	Drug inactivation	Drug inactivation	Bifunctional acetyltransferases-phosphotransferase
FAESRU.JL.14	Poultry litter feed	23	BlaZ	Staphylococcus	Yes	3	Drugs	Beta-lactams	Drug inactivation	Drug inactivation	class A beta-lactamase
FAESRU.JL.14	Poultry litter feed	23	BSU-1	Bacillus subtilis	No	1	Drugs	Beta-lactams	Drug inactivation	Drug inactivation	class D beta-lactamase
FAESRU.JL.14	Poultry litter feed	23	OXA-443	Ralstonia mannitolilytica	No	1	Drugs	Beta-lactams	Drug inactivation	Drug inactivation	class D beta-lactamase
FAESRU.JL.14	Poultry litter feed	23	QepA2	Escherichia coli	Yes	2	Drugs	Fluoroquinolones	Efflux	efflux	fluoroquinolone efflux MFS transporter
FAESRU.JL.14	Poultry litter feed	23	FosB	Bacillus cereus	No	1	Drugs	Fosfomycin	Drug inactivation	enzymatic inactivation	fosfomycin thiol transferases
FAESRU.JL.14	Poultry litter feed	23	FosB	Staphylococcus	Yes	4	Drugs	Fosfomycin	Drug inactivation	enzymatic inactivation	fosfomycin thiol transferases
FAESRU.JL.14	Poultry litter feed	23	FosB1	Bacilli	No	2	Drugs	Fosfomycin	Drug inactivation	enzymatic inactivation	fosfomycin thiol transferases
FAESRU.JL.14	Poultry litter feed	23	FosB2	Bacillus cereus group	No	1	Drugs	Fosfomycin	Drug inactivation	enzymatic inactivation	fosfomycin thiol transferases
FAESRU.JL.14	Poultry litter feed	23	FosB3	Enterococcus faecium	No	3	Drugs	Fosfomycin	Drug inactivation	enzymatic inactivation	fosfomycin thiol transferases
FAESRU.JL.14	Poultry litter feed	23	FosB5	Staphylococcus aureus	No	6	Drugs	Fosfomycin	Drug inactivation	enzymatic inactivation	fosfomycin thiol transferases
FAESRU.JL.14	Poultry litter feed	23	FosD	Staphylococcus	Yes	7	Drugs	Fosfomycin	Drug inactivation	enzymatic inactivation	fosfomycin thiol transferases
FAESRU.JL.14	Poultry litter feed	23	FomA	Streptomyces wedmorensis	No	6	Drugs	Fosfomycin	Drug inactivation	enzymatic inactivation	fosfomycin phosphorylation
FAESRU.JL.14	Poultry litter feed	23	FusF	Staphylococcus cohnii	Yes	13	Drugs	Fusidic acid	Target protection	ribosomal protection	fusidic acid esterases
FAESRU.JL.14	Poultry litter feed	23	Lnu(A)	Bacteria	No	254	Drugs	MLS	Drug inactivation	Drug inactivation	lincosamide nucleotidyltransferases
FAESRU.JL.14	Poultry litter feed	23	Lnu(A)	Staphylococcus	Yes	263	Drugs	MLS	Drug inactivation	Drug inactivation	lincosamide nucleotidyltransferases
FAESRU.JL.14	Poultry litter feed	23	Lnu(A)	Terrabacteria group	No	2	Drugs	MLS	Drug inactivation	Drug inactivation	lincosamide nucleotidyltransferases
FAESRU.JL.14	Poultry litter feed	23	Lnu(B)	Firmicutes	No	1	Drugs	MLS	Drug inactivation	Drug inactivation	lincosamide nucleotidyltransferases
FAESRU.JL.14	Poultry litter feed	23	Lnu(B)	Enterococcus faecium	No	1	Drugs	MLS	Drug inactivation	Drug inactivation	lincosamide nucleotidyltransferases
FAESRU.JL.14	Poultry litter feed	23	Lnu(D)	Streptococcus uberis	No	4	Drugs	MLS	Drug inactivation	Drug inactivation	lincosamide nucleotidyltransferases
FAESRU.JL.14	Poultry litter feed	23	Lnu(G)	Bacteria	No	109	Drugs	MLS	Drug inactivation	Drug inactivation	lincosamide nucleotidyltransferases
FAESRU.JL.14	Poultry litter feed	23	Lnu(P)	Clostridium	Yes	8	Drugs	MLS	Drug inactivation	Drug inactivation	lincosamide nucleotidyltransferases
FAESRU.JL.14	Poultry litter feed	23	Mph(C)	Staphylococcus aureus	No	31	Drugs	MLS	Drug inactivation	Drug inactivation	macrolide phosphotransferases
FAESRU.JL.14	Poultry litter feed	23	Mef(En2)	Bacteroides fragilis	No	6	Drugs	MLS	Efflux	efflux	macrolide efflux MFS pumps
FAESRU.JL.14	Poultry litter feed	23	OqxB3	Escherichia coli	Yes	2	Multi-compound	Multidrug resistance	Efflux	efflux	RND multidrug efflux pumps
FAESRU.JL.14	Poultry litter feed	23	MupA	Staphylococcus	Yes	1	Drugs	Mupirocin	Target modification	enzymatic modification	mupirocin-resistant isoleucine--tRNA ligase
FAESRU.JL.14	Poultry litter feed	23	MupB	Staphylococcus aureus	No	3	Drugs	Mupirocin	Target modification	enzymatic modification	mupirocin-resistant isoleucine--tRNA ligase
FAESRU.JL.14	Poultry litter feed	23	Arr	Mycobacterium smegmatis	No	65	Drugs	Rifamycins	Drug inactivation	Drug inactivation	rifampin ADP-ribosyltransferase
FAESRU.JL.14	Poultry litter feed	23	FomB	Streptomyces	No	10	Drugs	Fosfomycin	Drug inactivation	enzymatic inactivation	Fosfomycin phosphorylation
FAESRU.JL.14	Poultry litter feed	23	QacE delta 1	Bacteria	No	31	Biocides	QACs	Efflux	efflux	QAC SMR efflux pumps
FAESRU.JL.14	Poultry litter feed	23	QacH	Bacillales	No	2	Biocides	QACs	Efflux	efflux	QAC SMR efflux pumps
FAESRU.JL.14	Poultry litter feed	23	Iri	Rhodococcus hoagii	No	6	Drugs	Rifamycins	Drug inactivation	Drug inactivation	rifampin monooxygenase
FAESRU.JL.14	Poultry litter feed	23	Rox	Nocardia farcinica	No	115	Drugs	Rifamycins	Drug inactivation	Drug inactivation	rifampin monooxygenase
FAESRU.JL.14	Poultry litter feed	23	Rph	Streptomyces sp. WAC4747	No	26	Drugs	Rifamycins	Drug inactivation	Drug inactivation	rifamycin phosphotransferase
FAESRU.JL.14	Poultry litter feed	23	Vat(B)	Bacilli	No	17	Drugs	MLS	Drug inactivation	Drug inactivation	streptogramin A O-acetyltransferases
FAESRU.JL.14	Poultry litter feed	23	Vat(E)	Lactobacillales	No	2	Drugs	MLS	Drug inactivation	Drug inactivation	streptogramin A O-acetyltransferases
FAESRU.JL.14	Poultry litter feed	23	Vat(E)	Enterococcus faecium	No	2	Drugs	MLS	Drug inactivation	Drug inactivation	streptogramin A O-acetyltransferases
FAESRU.JL.14	Poultry litter feed	23	Str	Bacteria	No	2	Drugs	Aminoglycosides	Drug inactivation	Drug inactivation	O-nucleotidyltransferases
FAESRU.JL.14	Poultry litter feed	23	Sul1	Enterobacter cloacae complex	No	39	Drugs	Folatepathway inhibitors	Target bypass	target bypass	sulfonamide-resistant dihydropteroate synthase
FAESRU.JL.14	Poultry litter feed	23	Sul1	Aeromonas hydrophila	No	863	Drugs	Folatepathway inhibitors	Target bypass	target bypass	sulfonamide-resistant dihydropteroate synthase
FAESRU.JL.14	Poultry litter feed	23	Sul1	Pseudomonas aeruginosa	No	16	Drugs	Folatepathway inhibitors	Target bypass	target bypass	sulfonamide-resistant dihydropteroate synthase
FAESRU.JL.14	Poultry litter feed	23	Sul1	Acinetobacter baumannii	No	7	Drugs	Folatepathway inhibitors	Target bypass	target bypass	sulfonamide-resistant dihydropteroate synthase
FAESRU.JL.14	Poultry litter feed	23	Sul2	Gammaproteobacteria	No	4	Drugs	Folatepathway inhibitors	Target bypass	target bypass	sulfonamide-resistant dihydropteroate synthase
FAESRU.JL.14	Poultry litter feed	23	Sul2	Actinobacillus porcitonsillarum	No	8	Drugs	Folatepathway inhibitors	Target bypass	target bypass	sulfonamide-resistant dihydropteroate synthase
FAESRU.JL.14	Poultry litter feed	23	Sul2	Aliivibrio salmonicida	No	7	Drugs	Folatepathway inhibitors	Target bypass	target bypass	sulfonamide-resistant dihydropteroate synthase
FAESRU.JL.14	Poultry litter feed	23	Sul2	parasuis	No	2	Drugs	Folatepathway inhibitors	Target bypass	target bypass	sulfonamide-resistant dihydropteroate synthase
FAESRU.JL.14	Poultry litter feed	23	Tet(33)	Actinobacteria	No	8	Drugs	Tetracyclines	Efflux	efflux	tetracycline MFS efflux pumps
FAESRU.JL.14	Poultry litter feed	23	Tet(33)	Corynebacterium sp. L2-79-05	No	12	Drugs	Tetracyclines	Efflux	efflux	tetracycline MFS efflux pumps
FAESRU.JL.14	Poultry litter feed	23	Tet(B)	Escherichia coli	Yes	2	Drugs	Tetracyclines	Efflux	efflux	tetracycline MFS efflux pumps
FAESRU.JL.14	Poultry litter feed	23	Tet(G)	Vibrio anguillarum	No	3	Drugs	Tetracyclines	Efflux	efflux	tetracycline MFS efflux pumps
FAESRU.JL.14	Poultry litter feed	23	Tet(G)	Stenotrophomonas sp. TA57	No	1	Drugs	Tetracyclines	Efflux	efflux	tetracycline MFS efflux pumps
FAESRU.JL.14	Poultry litter feed	23	Tet(H)	Mannheimia haemolytica	No	1	Drugs	Tetracyclines	Efflux	efflux	tetracycline MFS efflux pumps
FAESRU.JL.14	Poultry litter feed	23	Tet(K)	Bacilli	No	14	Drugs	Tetracyclines	Efflux	efflux	tetracycline MFS efflux pumps
FAESRU.JL.14	Poultry litter feed	23	Tet(L)	Bacteria	No	2	Drugs	Tetracyclines	Efflux	efflux	tetracycline MFS efflux pumps
FAESRU.JL.14	Poultry litter feed	23	Tet(L)	Streptococcus agalactiae	No	150	Drugs	Tetracyclines	Efflux	efflux	tetracycline MFS efflux pumps
FAESRU.JL.14	Poultry litter feed	23	Tet(L)	Geobacillus stearothermophilus	No	2	Drugs	Tetracyclines	Efflux	efflux	tetracycline MFS efflux pumps
FAESRU.JL.14	Poultry litter feed	23	Tet(Z)	Corynebacterium glutamicum	No	105	Drugs	Tetracyclines	Efflux	efflux	tetracycline MFS efflux pumps
FAESRU.JL.14	Poultry litter feed	23	TetA(P)	Clostridium perfringens	No	14	Drugs	Tetracyclines	Efflux	efflux	tetracycline MFS efflux pumps
FAESRU.JL.14	Poultry litter feed	23	Tet(35)	Vibrio harveyi	No	15	Drugs	Tetracyclines	Efflux	efflux	tetracycline MFS efflux pumps
FAESRU.JL.14	Poultry litter feed	23	Otr(A)	Streptomyces rimosus	No	16	Drugs	Tetracyclines	Target protection	Targetl protection	tetracycline resistance ribosomal protection protein
FAESRU.JL.14	Poultry litter feed	23	Tet(44)	Clostridium perfringens	No	5	Drugs	Tetracyclines	Target protection	Targetl protection	tetracycline resistance ribosomal protection protein
FAESRU.JL.14	Poultry litter feed	23	Tet(44)	Campylobacter fetus	No	8	Drugs	Tetracyclines	Target protection	Targetl protection	tetracycline resistance ribosomal protection protein
FAESRU.JL.14	Poultry litter feed	23	Tet(M)	Bacilli	No	9	Drugs	Tetracyclines	Target protection	Targetl protection	tetracycline resistance ribosomal protection protein
FAESRU.JL.14	Poultry litter feed	23	Tet(M)	Firmicutes	No	32	Drugs	Tetracyclines	Target protection	Targetl protection	tetracycline resistance ribosomal protection protein
FAESRU.JL.14	Poultry litter feed	23	Tet(M)	Lactobacillales	No	9	Drugs	Tetracyclines	Target protection	Targetl protection	tetracycline resistance ribosomal protection protein
FAESRU.JL.14	Poultry litter feed	23	Tet(M)	Proteobacteria	No	2	Drugs	Tetracyclines	Target protection	Targetl protection	tetracycline resistance ribosomal protection protein
FAESRU.JL.14	Poultry litter feed	23	Tet(M)	Escherichia coli	Yes	19	Drugs	Tetracyclines	Target protection	Targetl protection	tetracycline resistance ribosomal protection protein
FAESRU.JL.14	Poultry litter feed	23	Tet(M)	Enterococcus faecium	No	1	Drugs	Tetracyclines	Target protection	Targetl protection	tetracycline resistance ribosomal protection protein
FAESRU.JL.14	Poultry litter feed	23	Tet(O)	Pasteurellaceae	No	6	Drugs	Tetracyclines	Target protection	Targetl protection	tetracycline resistance ribosomal protection protein
FAESRU.JL.14	Poultry litter feed	23	Tet(Q)	Bacteria	No	2	Drugs	Tetracyclines	Target protection	Targetl protection	tetracycline resistance ribosomal protection protein
FAESRU.JL.14	Poultry litter feed	23	Tet(Q)	Bacteroidetes	No	2	Drugs	Tetracyclines	Target protection	Targetl protection	tetracycline resistance ribosomal protection protein
FAESRU.JL.14	Poultry litter feed	23	Tet(T)	Enterococcus faecalis	No	2	Drugs	Tetracyclines	Target protection	Targetl protection	tetracycline resistance ribosomal protection protein
FAESRU.JL.14	Poultry litter feed	23	Tet(T)	Streptococcus pyogenes	No	3	Drugs	Tetracyclines	Target protection	Targetl protection	tetracycline resistance ribosomal protection protein
FAESRU.JL.14	Poultry litter feed	23	Tet(W)	Bacteria	No	62	Drugs	Tetracyclines	Target protection	Targetl protection	tetracycline resistance ribosomal protection protein
FAESRU.JL.14	Poultry litter feed	23	Tet(W)	Clostridiales	No	10	Drugs	Tetracyclines	Target protection	Targetl protection	tetracycline resistance ribosomal protection protein
FAESRU.JL.14	Poultry litter feed	23	Tet(W)	Lactobacillus johnsonii	Yes	21	Drugs	Tetracyclines	Target protection	Targetl protection	tetracycline resistance ribosomal protection protein
FAESRU.JL.14	Poultry litter feed	23	Tet(W)	Lactobacillus sp. OTU4228	No	1	Drugs	Tetracyclines	Target protection	Targetl protection	tetracycline resistance ribosomal protection protein
FAESRU.JL.14	Poultry litter feed	23	TetB(P)	Clostridium perfringens	No	21	Drugs	Tetracyclines	Target protection	Targetl protection	tetracycline resistance ribosomal protection protein
FAESRU.JL.14	Poultry litter feed	23	DfrC	Staphylococcus	Yes	23	Drugs	Folatepathway inhibitors	Target bypass	target bypass	trimethoprim-resistant dihydrofolate reductase
FAESRU.JL.14	Poultry litter feed	23	DfrD	Staphylococcus haemolyticus	No	26	Drugs	Folatepathway inhibitors	Target bypass	target bypass	trimethoprim-resistant dihydrofolate reductase
FAESRU.JL.14	Poultry litter feed	23	DfrG	Bacilli	No	4	Drugs	Folatepathway inhibitors	Target bypass	target bypass	trimethoprim-resistant dihydrofolate reductase
FAESRU.JL.14	Poultry litter feed	23	VanS	Lactobacillales	No	2	Drugs	Glycopeptides	Target bypass	target bypass	VanM-type regulator
FAESRU.JL.15	Poultry litter feed	42	Erm(36)	Micrococcus luteus	No	300	Drugs	MLS	Target modification	Target modification	23S rRNA methyltransferases
FAESRU.JL.15	Poultry litter feed	42	Erm(38)	Mycobacterium smegmatis	No	12	Drugs	MLS	Target modification	Target modification	23S rRNA methyltransferases
FAESRU.JL.15	Poultry litter feed	42	Erm(39)	Mycobacterium	No	119	Drugs	MLS	Target modification	Target modification	23S rRNA methyltransferases
FAESRU.JL.15	Poultry litter feed	42	Erm(40)	Mycobacterium mageritense	No	42	Drugs	MLS	Target modification	Target modification	23S rRNA methyltransferases
FAESRU.JL.15	Poultry litter feed	42	Erm(46)	Rhodococcus hoagii	No	7	Drugs	MLS	Target modification	Target modification	23S rRNA methyltransferases
FAESRU.JL.15	Poultry litter feed	42	Erm(C)	Bacteria	No	2	Drugs	MLS	Target modification	Target modification	23S rRNA methyltransferases
FAESRU.JL.15	Poultry litter feed	42	Erm(C)	Staphylococcus hyicus	No	305	Drugs	MLS	Target modification	Target modification	23S rRNA methyltransferases
FAESRU.JL.15	Poultry litter feed	42	Erm(D)	Bacillus anthracis	No	1	Drugs	MLS	Target modification	Target modification	23S rRNA methyltransferases
FAESRU.JL.15	Poultry litter feed	42	Erm(T)	Plasmid pGT633	No	5	Drugs	MLS	Target modification	Target modification	23S rRNA methyltransferases
FAESRU.JL.15	Poultry litter feed	42	Erm(T)	Lactobacillus fermentum	No	1	Drugs	MLS	Target modification	Target modification	23S rRNA methyltransferases
FAESRU.JL.15	Poultry litter feed	42	Erm(T)	Lactobacillus sp. PC121B	No	1	Drugs	MLS	Target modification	Target modification	23S rRNA methyltransferases
FAESRU.JL.15	Poultry litter feed	42	Erm(T)	Bacilli	No	1	Drugs	MLS	Target modification	Target modification	23S rRNA methyltransferases
FAESRU.JL.15	Poultry litter feed	42	Erm(X)	Actinobacteria	No	1	Drugs	MLS	Target modification	Target modification	23S rRNA methyltransferases
FAESRU.JL.15	Poultry litter feed	42	NshR	Streptomyces actuosus	No	132	Drugs	Thiopeptide	Drug inactivation	enzymatic modification	thiostrepton 23S rRNA methyltransferase
FAESRU.JL.15	Poultry litter feed	42	Lsa(A)	Enterococcus faecalis	No	1	Drugs	MLS	Efflux	Target protection	ABC-F type ribosomal protection protein
FAESRU.JL.15	Poultry litter feed	42	Lsa(E)	Firmicutes	No	57	Drugs	MLS	Efflux	Target protection	ABC-F type ribosomal protection protein
FAESRU.JL.15	Poultry litter feed	42	Msr(C)	Enterococcus	Yes	2	Drugs	MLS	Efflux	Target protection	ABC-F type ribosomal protection protein
FAESRU.JL.15	Poultry litter feed	42	Msr(D)	Bacteria	No	6	Drugs	MLS	Efflux	Target protection	ABC-F type ribosomal protection protein
FAESRU.JL.15	Poultry litter feed	42	Msr(D)	Streptococcus	Yes	4	Drugs	MLS	Efflux	Target protection	ABC-F type ribosomal protection protein
FAESRU.JL.15	Poultry litter feed	42	Tlr(C)	Streptomyces fradiae	No	1	Drugs	MLS	Efflux	Target protection	ABC-F type ribosomal protection protein
FAESRU.JL.15	Poultry litter feed	42	Vga(A)	Staphylococcus aureus	No	8	Drugs	MLS	Efflux	Target protection	ABC-F type ribosomal protection protein
FAESRU.JL.15	Poultry litter feed	42	Vga(C)	Staphylococcus aureus	No	5	Drugs	MLS	Efflux	Target protection	ABC-F type ribosomal protection protein
FAESRU.JL.15	Poultry litter feed	42	Vga(D)	Enterococcus faecium	No	26	Drugs	MLS	Efflux	Target protection	ABC-F type ribosomal protection protein
FAESRU.JL.15	Poultry litter feed	42	Vga(E)	Staphylococcus aureus	No	16	Drugs	MLS	Efflux	Target protection	ABC-F type ribosomal protection protein
FAESRU.JL.15	Poultry litter feed	42	AadA	Escherichia coli	No	1	Drugs	Aminoglycosides	Drug inactivation	Drug inactivation	O-nucleotidyltransferases
FAESRU.JL.15	Poultry litter feed	42	AadE	Bacteria	No	2	Drugs	Aminoglycosides	Drug inactivation	Drug inactivation	O-nucleotidyltransferases
FAESRU.JL.15	Poultry litter feed	42	ANT(6)-Ia	Bacteria	No	7	Drugs	Aminoglycosides	Drug inactivation	Drug inactivation	O-nucleotidyltransferases
FAESRU.JL.15	Poultry litter feed	42	ANT(9)-Ia	Bacteria	No	4	Drugs	Aminoglycosides	Drug inactivation	Drug inactivation	O-nucleotidyltransferases
FAESRU.JL.15	Poultry litter feed	42	APH(3'')-Ib	Bacteria	No	4	Drugs	Aminoglycosides	Drug inactivation	Drug inactivation	O-nucleotidyltransferases
FAESRU.JL.15	Poultry litter feed	42	APH(6)-Id	Bacteria	No	2	Drugs	Aminoglycosides	Drug inactivation	Drug inactivation	O-nucleotidyltransferases
FAESRU.JL.15	Poultry litter feed	42	AAC(3)-IIIb	Pseudomonas aeruginosa	No	9	Drugs	Aminoglycosides	Drug inactivation	Drug inactivation	N-acetyltransferases
FAESRU.JL.15	Poultry litter feed	42	AAC(6')-Im	Lachnospiraceae	No	3	Drugs	Aminoglycosides	Drug inactivation	Drug inactivation	N-acetyltransferases
FAESRU.JL.15	Poultry litter feed	42	AAC(6')-Im	Campylobacter	No	3	Drugs	Aminoglycosides	Drug inactivation	Drug inactivation	N-acetyltransferases
FAESRU.JL.15	Poultry litter feed	42	AadA1	Gammaproteobacteria	No	3	Drugs	Aminoglycosides	Drug inactivation	Drug inactivation	O-nucleotidyltransferases
FAESRU.JL.15	Poultry litter feed	42	AadA1	Escherichia coli	No	1	Drugs	Aminoglycosides	Drug inactivation	Drug inactivation	O-nucleotidyltransferases
FAESRU.JL.15	Poultry litter feed	42	AadA1	Riemerella anatipestifer	No	2	Drugs	Aminoglycosides	Drug inactivation	Drug inactivation	O-nucleotidyltransferases
FAESRU.JL.15	Poultry litter feed	42	AadA7	Proteus mirabilis	No	1	Drugs	Aminoglycosides	Drug inactivation	Drug inactivation	O-nucleotidyltransferases
FAESRU.JL.15	Poultry litter feed	42	AadA9	Corynebacteriales	No	52	Drugs	Aminoglycosides	Drug inactivation	Drug inactivation	O-nucleotidyltransferases
FAESRU.JL.15	Poultry litter feed	42	AadA9	uncultured bacterium	No	67	Drugs	Aminoglycosides	Drug inactivation	Drug inactivation	O-nucleotidyltransferases
FAESRU.JL.15	Poultry litter feed	42	ANT(9)	Bacteria	No	1	Drugs	Aminoglycosides	Drug inactivation	Drug inactivation	O-nucleotidyltransferases
FAESRU.JL.15	Poultry litter feed	42	Spw	Bacteria	No	11	Drugs	Aminoglycosides	Drug inactivation	Drug inactivation	O-nucleotidyltransferases
FAESRU.JL.15	Poultry litter feed	42	ANT(4')-Ia	Geobacillus stearothermophilus	No	6	Drugs	Aminoglycosides	Drug inactivation	Drug inactivation	O-nucleotidyltransferases
FAESRU.JL.15	Poultry litter feed	42	ANT(4')-Ia	Caldicellulosiruptor bescii	No	1	Drugs	Aminoglycosides	Drug inactivation	Drug inactivation	O-nucleotidyltransferases
FAESRU.JL.15	Poultry litter feed	42	ANT(4')-Ia	Plasmid pTB913	No	1	Drugs	Aminoglycosides	Drug inactivation	Drug inactivation	O-nucleotidyltransferases
FAESRU.JL.15	Poultry litter feed	42	APH(3')-IIa	Bacteria	No	2	Drugs	Aminoglycosides	Drug inactivation	Drug inactivation	O-phosphotransferases
FAESRU.JL.15	Poultry litter feed	42	APH(3')-IIIa	Enterococcus faecalis	No	1	Drugs	Aminoglycosides	Drug inactivation	Drug inactivation	O-phosphotransferases
FAESRU.JL.15	Poultry litter feed	42	APH(3')-IIIa	Enterococcus faecium	No	2	Drugs	Aminoglycosides	Drug inactivation	Drug inactivation	O-phosphotransferases
FAESRU.JL.15	Poultry litter feed	42	APH(3')-VI	Gammaproteobacteria	No	1	Drugs	Aminoglycosides	Drug inactivation	Drug inactivation	O-phosphotransferases
FAESRU.JL.15	Poultry litter feed	42	APH(4)-Ia	Bacteria	No	22	Drugs	Aminoglycosides	Drug inactivation	Drug inactivation	O-phosphotransferases
FAESRU.JL.15	Poultry litter feed	42	APH(6)-Id	Pseudomonas aeruginosa	No	1	Drugs	Aminoglycosides	Drug inactivation	Drug inactivation	O-phosphotransferases
FAESRU.JL.15	Poultry litter feed	42	APH(6)-Id	Escherichia coli	No	1	Drugs	Aminoglycosides	Drug inactivation	Drug inactivation	O-phosphotransferases
FAESRU.JL.15	Poultry litter feed	42	APH(6)-Id	Salmonella enterica	No	1	Drugs	Aminoglycosides	Drug inactivation	Drug inactivation	O-phosphotransferases
FAESRU.JL.15	Poultry litter feed	42	AAC(6')-Ie-APH(2'')-Ia	Bacteria	No	1	Drugs	Aminoglycosides	Drug inactivation	Drug inactivation	Bifunctional acetyltransferases-phosphotransferase
FAESRU.JL.15	Poultry litter feed	42	AAC(6')-Ie-APH(2'')-Ia	Staphylococcaceae	No	1	Drugs	Aminoglycosides	Drug inactivation	Drug inactivation	Bifunctional acetyltransferases-phosphotransferase
FAESRU.JL.15	Poultry litter feed	42	BLMT	Bacteria	No	2	Drugs	Glycopeptides	Drug inactivation	enzymatic inactivation	bleomycin resistance protein
FAESRU.JL.15	Poultry litter feed	42	Cmx	Corynebacterium glutamicum	Yes	5	Drugs	Phenicols	Efflux	efflux	phenicol resistance MFS efflux pumps
FAESRU.JL.15	Poultry litter feed	42	Cat	Streptomyces sp. MBRL 601	No	2	Drugs	Phenicols	Drug inactivation	Drug inactivation	chloramphenicol O-acetyltransferase
FAESRU.JL.15	Poultry litter feed	42	FloR	Bordetella bronchiseptica	No	1	Drugs	Phenicols	Efflux	efflux	phenicol resistance MFS efflux pumps
FAESRU.JL.15	Poultry litter feed	42	VanY-A	Bacilli	No	1	Drugs	Glycopeptides	Target bypass	Target bypass	VanA-type resistance protein
FAESRU.JL.15	Poultry litter feed	42	QepA	Klebsiella aerogenes	No	5	Drugs	Fluoroquinolones	Efflux	efflux	fluoroquinolone efflux MFS transporter
FAESRU.JL.15	Poultry litter feed	42	QepA1	Enterobacteriaceae	No	6	Drugs	Fluoroquinolones	Efflux	efflux	fluoroquinolone efflux MFS transporter
FAESRU.JL.15	Poultry litter feed	42	FosB	Bacillus cereus	No	10	Drugs	Fosfomycin	Drug inactivation	enzymatic inactivation	fosfomycin thiol transferases
FAESRU.JL.15	Poultry litter feed	42	FosB	Staphylococcus	Yes	1	Drugs	Fosfomycin	Drug inactivation	enzymatic inactivation	fosfomycin thiol transferases
FAESRU.JL.15	Poultry litter feed	42	FosB1	Bacilli	No	2	Drugs	Fosfomycin	Drug inactivation	enzymatic inactivation	fosfomycin thiol transferases
FAESRU.JL.15	Poultry litter feed	42	FosB3	Enterococcus faecium	No	2	Drugs	Fosfomycin	Drug inactivation	enzymatic inactivation	fosfomycin thiol transferases
FAESRU.JL.15	Poultry litter feed	42	FosB5	Staphylococcus aureus	No	4	Drugs	Fosfomycin	Drug inactivation	enzymatic inactivation	fosfomycin thiol transferases
FAESRU.JL.15	Poultry litter feed	42	FosF	Pseudomonas aeruginosa	No	4	Drugs	Fosfomycin	Drug inactivation	enzymatic inactivation	fosfomycin glutathione transferases
FAESRU.JL.15	Poultry litter feed	42	FosK	Pseudomonadales	No	2	Drugs	Fosfomycin	Drug inactivation	enzymatic inactivation	fosfomycin glutathione transferases
FAESRU.JL.15	Poultry litter feed	42	FomA	Streptomyces wedmorensis	No	52	Drugs	Fosfomycin	Drug inactivation	enzymatic inactivation	fosfomycin phosphorylation
FAESRU.JL.15	Poultry litter feed	42	Lnu(A)	Bacteria	No	22	Drugs	MLS	Drug inactivation	Drug inactivation	lincosamide nucleotidyltransferases
FAESRU.JL.15	Poultry litter feed	42	Lnu(A)	Staphylococcus	Yes	42	Drugs	MLS	Drug inactivation	Drug inactivation	lincosamide nucleotidyltransferases
FAESRU.JL.15	Poultry litter feed	42	Lnu(A)	Staphylococcus aureus	No	29	Drugs	MLS	Drug inactivation	Drug inactivation	lincosamide nucleotidyltransferases
FAESRU.JL.15	Poultry litter feed	42	Lnu(B)	Firmicutes	No	7	Drugs	MLS	Drug inactivation	Drug inactivation	lincosamide nucleotidyltransferases
FAESRU.JL.15	Poultry litter feed	42	Lnu(B)	Enterococcus faecium	No	8	Drugs	MLS	Drug inactivation	Drug inactivation	lincosamide nucleotidyltransferases
FAESRU.JL.15	Poultry litter feed	42	Lnu(C)	Streptococcus agalactiae	No	4	Drugs	MLS	Drug inactivation	Drug inactivation	lincosamide nucleotidyltransferases
FAESRU.JL.15	Poultry litter feed	42	Lnu(D)	Streptococcus uberis	No	8	Drugs	MLS	Drug inactivation	Drug inactivation	lincosamide nucleotidyltransferases
FAESRU.JL.15	Poultry litter feed	42	Lnu(F)	Salmonella enterica	No	1	Drugs	MLS	Drug inactivation	Drug inactivation	lincosamide nucleotidyltransferases
FAESRU.JL.15	Poultry litter feed	42	Lnu(F)	Morganella sp. IVCFP4	No	2	Drugs	MLS	Drug inactivation	Drug inactivation	lincosamide nucleotidyltransferases
FAESRU.JL.15	Poultry litter feed	42	Lnu(G)	Bacteria	No	122	Drugs	MLS	Drug inactivation	Drug inactivation	lincosamide nucleotidyltransferases
FAESRU.JL.15	Poultry litter feed	42	Lnu(P)	Clostridium	Yes	10	Drugs	MLS	Drug inactivation	Drug inactivation	lincosamide nucleotidyltransferases
FAESRU.JL.15	Poultry litter feed	42	Mph(B)	Enterobacteriaceae	No	14	Drugs	MLS	Drug inactivation	Drug inactivation	macrolide phosphotransferases
FAESRU.JL.15	Poultry litter feed	42	Mph(C)	Bacillales	No	1	Drugs	MLS	Drug inactivation	Drug inactivation	macrolide phosphotransferases
FAESRU.JL.15	Poultry litter feed	42	Mph(C)	Stenotrophomonas maltophilia	No	6	Drugs	MLS	Drug inactivation	Drug inactivation	macrolide phosphotransferases
FAESRU.JL.15	Poultry litter feed	42	Mph(C)	Staphylococcus equorum	No	1	Drugs	MLS	Drug inactivation	Drug inactivation	macrolide phosphotransferases
FAESRU.JL.15	Poultry litter feed	42	Mph(C)	Staphylococcus xylosus	No	1	Drugs	MLS	Drug inactivation	Drug inactivation	macrolide phosphotransferases
FAESRU.JL.15	Poultry litter feed	42	Mef(A)	Clostridium perfringens	No	9	Drugs	MLS	Efflux	efflux	macrolide efflux MFS pumps
FAESRU.JL.15	Poultry litter feed	42	Mef(A)	Streptococcus pyogenes	No	2	Drugs	MLS	Efflux	efflux	macrolide efflux MFS pumps
FAESRU.JL.15	Poultry litter feed	42	Mef(A)	Streptococcus dysgalactiae	No	1	Drugs	MLS	Efflux	efflux	macrolide efflux MFS pumps
FAESRU.JL.15	Poultry litter feed	42	OqxB23	Klebsiella pneumoniae	No	1	Multi-compound	Multidrug resistance	Efflux	efflux	RND multidrug efflux pumps
FAESRU.JL.15	Poultry litter feed	42	OqxB3	Escherichia coli	No	1	Multi-compound	Multidrug resistance	Efflux	efflux	RND multidrug efflux pumps
FAESRU.JL.15	Poultry litter feed	42	MupA	Staphylococcus	Yes	12	Drugs	Mupirocin	Target modification	enzymatic modification	mupirocin-resistant isoleucine--tRNA ligase
FAESRU.JL.15	Poultry litter feed	42	MupB	Staphylococcus aureus	No	1	Drugs	Mupirocin	Target modification	enzymatic modification	mupirocin-resistant isoleucine--tRNA ligase
FAESRU.JL.15	Poultry litter feed	42	Arr-4	Pseudomonas aeruginosa	No	1	Drugs	Rifamycins	Drug inactivation	Drug inactivation	rifampin ADP-ribosyltransferase
FAESRU.JL.15	Poultry litter feed	42	Arr	Mycobacterium smegmatis	No	68	Drugs	Rifamycins	Drug inactivation	Drug inactivation	rifampin ADP-ribosyltransferase
FAESRU.JL.15	Poultry litter feed	42	OleD	Streptomyces antibioticus	No	6	Drugs	MLS	Efflux	Drug inactivation	macrolide glycosyltransferases
FAESRU.JL.15	Poultry litter feed	42	FomB	Streptomyces	No	55	Drugs	Fosfomycin	Drug inactivation	enzymatic inactivation	Fosfomycin phosphorylation
FAESRU.JL.15	Poultry litter feed	42	QacC	Bacteria	No	1	Biocides	QACs	Efflux	efflux	QAC SMR efflux pumps
FAESRU.JL.15	Poultry litter feed	42	QacE delta 1	Bacteria	No	24	Biocides	QACs	Efflux	efflux	QAC SMR efflux pumps
FAESRU.JL.15	Poultry litter feed	42	Iri	Rhodococcus hoagii	No	18	Drugs	Rifamycins	Drug inactivation	Drug inactivation	rifampin monooxygenase
FAESRU.JL.15	Poultry litter feed	42	Rox	Nocardia farcinica	No	340	Drugs	Rifamycins	Drug inactivation	Drug inactivation	rifampin monooxygenase
FAESRU.JL.15	Poultry litter feed	42	Rph	Streptomyces sp. WAC4747	No	32	Drugs	Rifamycins	Drug inactivation	Drug inactivation	rifamycin phosphotransferase
FAESRU.JL.15	Poultry litter feed	42	Vat(B)	Bacilli	No	34	Drugs	MLS	Drug inactivation	Drug inactivation	streptogramin A O-acetyltransferases
FAESRU.JL.15	Poultry litter feed	42	Vat(C)	Staphylococcus cohnii	Yes	1	Drugs	MLS	Drug inactivation	Drug inactivation	streptogramin A O-acetyltransferases
FAESRU.JL.15	Poultry litter feed	42	Str	Bacteria	No	1	Drugs	Aminoglycosides	Drug inactivation	Drug inactivation	O-nucleotidyltransferases
FAESRU.JL.15	Poultry litter feed	42	Str	Bacilli	No	4	Drugs	Aminoglycosides	Drug inactivation	Drug inactivation	O-nucleotidyltransferases
FAESRU.JL.15	Poultry litter feed	42	Sat4	Bacteria	No	1	Drugs	Aminoglycosides	Drug inactivation	Drug inactivation	N-acetyltransferases
FAESRU.JL.15	Poultry litter feed	42	Sat4	Bacilli	No	1	Drugs	Aminoglycosides	Drug inactivation	Drug inactivation	N-acetyltransferases
FAESRU.JL.15	Poultry litter feed	42	Sat4	Campylobacter coli	No	1	Drugs	Aminoglycosides	Drug inactivation	Drug inactivation	N-acetyltransferases
FAESRU.JL.15	Poultry litter feed	42	Sul1	Enterobacter cloacae complex	No	44	Drugs	Folatepathway inhibitors	Target bypass	target bypass	sulfonamide-resistant dihydropteroate synthase
FAESRU.JL.15	Poultry litter feed	42	Sul1	Aeromonas hydrophila	No	1009	Drugs	Folatepathway inhibitors	Target bypass	target bypass	sulfonamide-resistant dihydropteroate synthase
FAESRU.JL.15	Poultry litter feed	42	Sul1	Pseudomonas aeruginosa	No	29	Drugs	Folatepathway inhibitors	Target bypass	target bypass	sulfonamide-resistant dihydropteroate synthase
FAESRU.JL.15	Poultry litter feed	42	Sul1	Acinetobacter baumannii	No	7	Drugs	Folatepathway inhibitors	Target bypass	target bypass	sulfonamide-resistant dihydropteroate synthase
FAESRU.JL.15	Poultry litter feed	42	Sul2	Bacteria	No	1	Drugs	Folatepathway inhibitors	Target bypass	target bypass	sulfonamide-resistant dihydropteroate synthase
FAESRU.JL.15	Poultry litter feed	42	TetA(B)	Corynebacterium striatum	No	20	Drugs	Tetracyclines	Efflux	efflux	tetracycline ABC efflux pumps
FAESRU.JL.15	Poultry litter feed	42	Tet(33)	Actinobacteria	No	24	Drugs	Tetracyclines	Efflux	efflux	tetracycline MFS efflux pumps
FAESRU.JL.15	Poultry litter feed	42	Tet(33)	Corynebacterium sp. L2-79-05	No	17	Drugs	Tetracyclines	Efflux	efflux	tetracycline MFS efflux pumps
FAESRU.JL.15	Poultry litter feed	42	Tet(G)	Proteobacteria	No	1	Drugs	Tetracyclines	Efflux	efflux	tetracycline MFS efflux pumps
FAESRU.JL.15	Poultry litter feed	42	Tet(G)	Vibrio anguillarum	No	3	Drugs	Tetracyclines	Efflux	efflux	tetracycline MFS efflux pumps
FAESRU.JL.15	Poultry litter feed	42	Tet(K)	Bacilli	No	28	Drugs	Tetracyclines	Efflux	efflux	tetracycline MFS efflux pumps
FAESRU.JL.15	Poultry litter feed	42	Tet(L)	Bacteria	No	1	Drugs	Tetracyclines	Efflux	efflux	tetracycline MFS efflux pumps
FAESRU.JL.15	Poultry litter feed	42	Tet(L)	Bacillales	No	2	Drugs	Tetracyclines	Efflux	efflux	tetracycline MFS efflux pumps
FAESRU.JL.15	Poultry litter feed	42	Tet(L)	Streptococcus agalactiae	No	325	Drugs	Tetracyclines	Efflux	efflux	tetracycline MFS efflux pumps
FAESRU.JL.15	Poultry litter feed	42	Tet(Z)	Corynebacterium glutamicum	Yes	125	Drugs	Tetracyclines	Efflux	efflux	tetracycline MFS efflux pumps
FAESRU.JL.15	Poultry litter feed	42	TetA(P)	Firmicutes	No	33	Drugs	Tetracyclines	Efflux	efflux	tetracycline MFS efflux pumps
FAESRU.JL.15	Poultry litter feed	42	Tet(35)	Vibrio harveyi	No	18	Drugs	Tetracyclines	Efflux	efflux	tetracycline MFS efflux pumps
FAESRU.JL.15	Poultry litter feed	42	Otr(A)	Streptomyces rimosus	No	18	Drugs	Tetracyclines	Target protection	Targetl protection	tetracycline resistance ribosomal protection protein
FAESRU.JL.15	Poultry litter feed	42	Tet(M)	Firmicutes	No	164	Drugs	Tetracyclines	Target protection	Targetl protection	tetracycline resistance ribosomal protection protein
FAESRU.JL.15	Poultry litter feed	42	Tet(M)	Bacilli	No	5	Drugs	Tetracyclines	Target protection	Targetl protection	tetracycline resistance ribosomal protection protein
FAESRU.JL.15	Poultry litter feed	42	Tet(M)	Clostridiales	No	3	Drugs	Tetracyclines	Target protection	Targetl protection	tetracycline resistance ribosomal protection protein
FAESRU.JL.15	Poultry litter feed	42	Tet(M)	Lactobacillales	No	7	Drugs	Tetracyclines	Target protection	Targetl protection	tetracycline resistance ribosomal protection protein
FAESRU.JL.15	Poultry litter feed	42	Tet(O)	Streptococcus	Yes	1	Drugs	Tetracyclines	Target protection	Targetl protection	tetracycline resistance ribosomal protection protein
FAESRU.JL.15	Poultry litter feed	42	Tet(O)	Pasteurellaceae	No	1	Drugs	Tetracyclines	Target protection	Targetl protection	tetracycline resistance ribosomal protection protein
FAESRU.JL.15	Poultry litter feed	42	Tet(O)	Enterococcus faecalis	No	1	Drugs	Tetracyclines	Target protection	Targetl protection	tetracycline resistance ribosomal protection protein
FAESRU.JL.15	Poultry litter feed	42	Tet(T)	Enterococcus faecalis	No	67	Drugs	Tetracyclines	Target protection	Targetl protection	tetracycline resistance ribosomal protection protein
FAESRU.JL.15	Poultry litter feed	42	Tet(T)	Streptococcus pyogenes	No	60	Drugs	Tetracyclines	Target protection	Targetl protection	tetracycline resistance ribosomal protection protein
FAESRU.JL.15	Poultry litter feed	42	Tet(W)	Bacteria	No	17	Drugs	Tetracyclines	Target protection	Targetl protection	tetracycline resistance ribosomal protection protein
FAESRU.JL.15	Poultry litter feed	42	Tet(W)	Clostridiales	No	16	Drugs	Tetracyclines	Target protection	Targetl protection	tetracycline resistance ribosomal protection protein
FAESRU.JL.15	Poultry litter feed	42	Tet(W)	Lactobacillus johnsonii	Yes	11	Drugs	Tetracyclines	Target protection	Targetl protection	tetracycline resistance ribosomal protection protein
FAESRU.JL.15	Poultry litter feed	42	TetB(P)	Clostridium perfringens	No	69	Drugs	Tetracyclines	Target protection	Targetl protection	tetracycline resistance ribosomal protection protein
FAESRU.JL.15	Poultry litter feed	42	DfrC	Staphylococcus	Yes	10	Drugs	Folatepathway inhibitors	Target bypass	target bypass	trimethoprim-resistant dihydrofolate reductase
FAESRU.JL.15	Poultry litter feed	42	DfrD	Staphylococcus haemolyticus	No	17	Drugs	Folatepathway inhibitors	Target bypass	target bypass	trimethoprim-resistant dihydrofolate reductase
FAESRU.JL.15	Poultry litter feed	42	DfrG	Bacilli	No	4	Drugs	Folatepathway inhibitors	Target bypass	target bypass	trimethoprim-resistant dihydrofolate reductase
FAESRU.JL.15	Poultry litter feed	42	VanR	Bacillus circulans	No	1	Drugs	Glycopeptides	Target bypass	target bypass	VanA-type regulator
FAESRU.JL.15	Poultry litter feed	42	VanR	Paenibacillus popilliae	No	1	Drugs	Glycopeptides	Target bypass	target bypass	VanA-type regulator
FAESRU.JL.15	Poultry litter feed	42	VanS	Enterococcus faecium	No	1	Drugs	Glycopeptides	Target bypass	target bypass	VanD-type regulator
FAESRU.JL.15	Poultry litter feed	42	VanR	Enterococcus gallinarum	No	1	Drugs	Glycopeptides	Target bypass	target bypass	VanD-type regulator
FAESRU.JL.15	Poultry litter feed	42	VanS	Paenibacillus popilliae	No	2	Drugs	Glycopeptides	Target bypass	target bypass	VanF-type regulator
FAESRU.JL.15	Poultry litter feed	42	VanS	Firmicutes	No	1	Drugs	Glycopeptides	Target bypass	target bypass	VanG-type regulator
FAESRU.JL.15	Poultry litter feed	42	VanR	Firmicutes	No	3	Drugs	Glycopeptides	Target bypass	target bypass	VanG-type regulator
FAESRU.JL.15	Poultry litter feed	42	VanR	Enterococcus faecalis	No	3	Drugs	Glycopeptides	Target bypass	target bypass	VanL-type regulator
FAESRU.JL.15	Poultry litter feed	42	VanS	Lactobacillales	No	1	Drugs	Glycopeptides	Target bypass	target bypass	VanM-type regulator
FAESRU.JL.16	Anaerobic digester, wood disk wipe		Cfr(B)	Enterococcus faecium	No	6	Drugs	MLS	Target modification	enzymatic modification	23S rRNA methyltransferases
FAESRU.JL.16	Anaerobic digester, wood disk wipe		Erm(35)	Bacteroides coprosuis	No	3	Drugs	MLS	Target modification	Target modification	23S rRNA methyltransferases
FAESRU.JL.16	Anaerobic digester, wood disk wipe		Erm(39)	Mycobacterium	No	3	Drugs	MLS	Target modification	Target modification	23S rRNA methyltransferases
FAESRU.JL.16	Anaerobic digester, wood disk wipe		Erm(40)	Mycobacterium mageritense	No	2	Drugs	MLS	Target modification	Target modification	23S rRNA methyltransferases
FAESRU.JL.16	Anaerobic digester, wood disk wipe		Erm(46)	Rhodococcus hoagii	Yes	8	Drugs	MLS	Target modification	Target modification	23S rRNA methyltransferases
FAESRU.JL.16	Anaerobic digester, wood disk wipe		Erm(B)	Firmicutes	No	1	Drugs	MLS	Target modification	Target modification	23S rRNA methyltransferases
FAESRU.JL.16	Anaerobic digester, wood disk wipe		Erm(B)	Bacteria	No	2	Drugs	MLS	Target modification	Target modification	23S rRNA methyltransferases
FAESRU.JL.16	Anaerobic digester, wood disk wipe		Erm(C)	Staphylococcus hyicus	No	83	Drugs	MLS	Target modification	Target modification	23S rRNA methyltransferases
FAESRU.JL.16	Anaerobic digester, wood disk wipe		Erm(C)	Lactobacillus reuteri	No	2	Drugs	MLS	Target modification	Target modification	23S rRNA methyltransferases
FAESRU.JL.16	Anaerobic digester, wood disk wipe		Erm(F)	Bacteria	No	13	Drugs	MLS	Target modification	Target modification	23S rRNA methyltransferases
FAESRU.JL.16	Anaerobic digester, wood disk wipe		Erm(F)	Bacteroides fragilis	No	2	Drugs	MLS	Target modification	Target modification	23S rRNA methyltransferases
FAESRU.JL.16	Anaerobic digester, wood disk wipe		Erm(F)	Bacteroides thetaiotaomicron	No	7	Drugs	MLS	Target modification	Target modification	23S rRNA methyltransferases
FAESRU.JL.16	Anaerobic digester, wood disk wipe		Erm(G)	Firmicutes	No	13	Drugs	MLS	Target modification	Target modification	23S rRNA methyltransferases
FAESRU.JL.16	Anaerobic digester, wood disk wipe		Erm(Q)	Clostridiales	No	2	Drugs	MLS	Target modification	Target modification	23S rRNA methyltransferases
FAESRU.JL.16	Anaerobic digester, wood disk wipe		Erm(T)	Lactobacillus sp. PC121B	No	2	Drugs	MLS	Target modification	Target modification	23S rRNA methyltransferases
FAESRU.JL.16	Anaerobic digester, wood disk wipe		Erm(T)	Lactobacillus fermentum	No	1	Drugs	MLS	Target modification	Target modification	23S rRNA methyltransferases
FAESRU.JL.16	Anaerobic digester, wood disk wipe		Erm(T)	Plasmid pGT633	No	1	Drugs	MLS	Target modification	Target modification	23S rRNA methyltransferases
FAESRU.JL.16	Anaerobic digester, wood disk wipe		NshR	Streptomyces actuosus	No	16	Drugs	Thiopeptide	Drug inactivation	enzymatic modification	thiostrepton 23S rRNA methyltransferase
FAESRU.JL.16	Anaerobic digester, wood disk wipe		Lsa(B)	Staphylococcus sciuri	No	11	Drugs	MLS	Efflux	Target protection	ABC-F type ribosomal protection protein
FAESRU.JL.16	Anaerobic digester, wood disk wipe		Lsa(E)	Firmicutes	No	275	Drugs	MLS	Efflux	Target protection	ABC-F type ribosomal protection protein
FAESRU.JL.16	Anaerobic digester, wood disk wipe		Msr(D)	Bacteria	No	13	Drugs	MLS	Efflux	Target protection	ABC-F type ribosomal protection protein
FAESRU.JL.16	Anaerobic digester, wood disk wipe		Msr(D)	Streptococcus	No	28	Drugs	MLS	Efflux	Target protection	ABC-F type ribosomal protection protein
FAESRU.JL.16	Anaerobic digester, wood disk wipe		Msr(E)	Proteobacteria	No	4	Drugs	MLS	Efflux	Target protection	ABC-F type ribosomal protection protein
FAESRU.JL.16	Anaerobic digester, wood disk wipe		Vga(A)	Staphylococcus	No	1	Drugs	MLS	Efflux	Target protection	ABC-F type ribosomal protection protein
FAESRU.JL.16	Anaerobic digester, wood disk wipe		Vga(A)	Staphylococcus aureus	No	9	Drugs	MLS	Efflux	Target protection	ABC-F type ribosomal protection protein
FAESRU.JL.16	Anaerobic digester, wood disk wipe		Vga(C)	Staphylococcus aureus	No	7	Drugs	MLS	Efflux	Target protection	ABC-F type ribosomal protection protein
FAESRU.JL.16	Anaerobic digester, wood disk wipe		Vga(D)	Enterococcus faecium	No	7	Drugs	MLS	Efflux	Target protection	ABC-F type ribosomal protection protein
FAESRU.JL.16	Anaerobic digester, wood disk wipe		AadE	Bacteria	No	1	Drugs	Aminoglycosides	Drug inactivation	Drug inactivation	O-nucleotidyltransferases
FAESRU.JL.16	Anaerobic digester, wood disk wipe		AadS	Bacteroidetes	No	9	Drugs	Aminoglycosides	Drug inactivation	Drug inactivation	O-nucleotidyltransferases
FAESRU.JL.16	Anaerobic digester, wood disk wipe		AAC(3)-Ic	Gammaproteobacteria	No	2	Drugs	Aminoglycosides	Drug inactivation	Drug inactivation	N-acetyltransferases
FAESRU.JL.16	Anaerobic digester, wood disk wipe		AAC(3)-II	Gammaproteobacteria	No	13	Drugs	Aminoglycosides	Drug inactivation	Drug inactivation	N-acetyltransferases
FAESRU.JL.16	Anaerobic digester, wood disk wipe		AAC(3)-IIb	Enterobacterales	No	1	Drugs	Aminoglycosides	Drug inactivation	Drug inactivation	N-acetyltransferases
FAESRU.JL.16	Anaerobic digester, wood disk wipe		AadA1	Riemerella anatipestifer	No	1	Drugs	Aminoglycosides	Drug inactivation	Drug inactivation	O-nucleotidyltransferases
FAESRU.JL.16	Anaerobic digester, wood disk wipe		AadA5	Klebsiella pneumoniae	No	3	Drugs	Aminoglycosides	Drug inactivation	Drug inactivation	O-nucleotidyltransferases
FAESRU.JL.16	Anaerobic digester, wood disk wipe		AadA5	Escherichia coli	No	1	Drugs	Aminoglycosides	Drug inactivation	Drug inactivation	O-nucleotidyltransferases
FAESRU.JL.16	Anaerobic digester, wood disk wipe		AadA5	Shigella sonnei	No	3	Drugs	Aminoglycosides	Drug inactivation	Drug inactivation	O-nucleotidyltransferases
FAESRU.JL.16	Anaerobic digester, wood disk wipe		AadA5	Citrobacter freundii	No	1	Drugs	Aminoglycosides	Drug inactivation	Drug inactivation	O-nucleotidyltransferases
FAESRU.JL.16	Anaerobic digester, wood disk wipe		ANT(6)-Ia	Bacteria	No	64	Drugs	Aminoglycosides	Drug inactivation	Drug inactivation	O-nucleotidyltransferases
FAESRU.JL.16	Anaerobic digester, wood disk wipe		ANT(9)	Bacteria	No	2	Drugs	Aminoglycosides	Drug inactivation	Drug inactivation	O-nucleotidyltransferases
FAESRU.JL.16	Anaerobic digester, wood disk wipe		Spw	Bacteria	No	10	Drugs	Aminoglycosides	Drug inactivation	Drug inactivation	O-nucleotidyltransferases
FAESRU.JL.16	Anaerobic digester, wood disk wipe		APH(3')-I	Escherichia coli	No	1	Drugs	Aminoglycosides	Drug inactivation	Drug inactivation	O-phosphotransferases
FAESRU.JL.16	Anaerobic digester, wood disk wipe		APH(3')-Ia	Bacteria	No	5	Drugs	Aminoglycosides	Drug inactivation	Drug inactivation	O-phosphotransferases
FAESRU.JL.16	Anaerobic digester, wood disk wipe		APH(3')-Ia	Gammaproteobacteria	No	1	Drugs	Aminoglycosides	Drug inactivation	Drug inactivation	O-phosphotransferases
FAESRU.JL.16	Anaerobic digester, wood disk wipe		APH(3')-Ia	Proteobacteria	No	3	Drugs	Aminoglycosides	Drug inactivation	Drug inactivation	O-phosphotransferases
FAESRU.JL.16	Anaerobic digester, wood disk wipe		APH(3'')-Ib	Bacteria	No	2	Drugs	Aminoglycosides	Drug inactivation	Drug inactivation	O-phosphotransferases
FAESRU.JL.16	Anaerobic digester, wood disk wipe		APH(3'')-Ib	Escherichia coli	No	1	Drugs	Aminoglycosides	Drug inactivation	Drug inactivation	O-phosphotransferases
FAESRU.JL.16	Anaerobic digester, wood disk wipe		APH(3')-IIb	Pseudomonas	No	96	Drugs	Aminoglycosides	Drug inactivation	Drug inactivation	O-phosphotransferases
FAESRU.JL.16	Anaerobic digester, wood disk wipe		APH(3')-IIIa	Bacteria	No	47	Drugs	Aminoglycosides	Drug inactivation	Drug inactivation	O-phosphotransferases
FAESRU.JL.16	Anaerobic digester, wood disk wipe		APH(3')-IIIa	Enterococcus faecium	No	36	Drugs	Aminoglycosides	Drug inactivation	Drug inactivation	O-phosphotransferases
FAESRU.JL.16	Anaerobic digester, wood disk wipe		APH(6)-Id	Escherichia fergusonii	No	1	Drugs	Aminoglycosides	Drug inactivation	Drug inactivation	O-phosphotransferases
FAESRU.JL.16	Anaerobic digester, wood disk wipe		CmlB1	Proteobacteria	No	1	Drugs	Phenicols	Efflux	efflux	phenicol resistance MFS efflux pumps
FAESRU.JL.16	Anaerobic digester, wood disk wipe		CmlA	Pseudomonas aeruginosa	No	1	Drugs	Phenicols	Efflux	efflux	phenicol resistance MFS efflux pumps
FAESRU.JL.16	Anaerobic digester, wood disk wipe		EstDL136	Novosphingobium	No	2	Drugs	Phenicols	Drug inactivation	enzymatic inactivation	chloramphenicol hydrolase
FAESRU.JL.16	Anaerobic digester, wood disk wipe		CatB1	Agrobacterium tumefaciens complex	No	2	Drugs	Phenicols	Drug inactivation	Drug inactivation	chloramphenicol O-acetyltransferase
FAESRU.JL.16	Anaerobic digester, wood disk wipe		CatB3	Escherichia coli	No	1	Drugs	Phenicols	Drug inactivation	Drug inactivation	chloramphenicol O-acetyltransferase
FAESRU.JL.16	Anaerobic digester, wood disk wipe		CatQ	Streptococcus pneumoniae	No	1	Drugs	Phenicols	Drug inactivation	Drug inactivation	chloramphenicol O-acetyltransferase
FAESRU.JL.16	Anaerobic digester, wood disk wipe		FloR	Gammaproteobacteria	No	1	Drugs	Phenicols	Efflux	efflux	phenicol resistance MFS efflux pumps
FAESRU.JL.16	Anaerobic digester, wood disk wipe		FloR	Escherichia coli	No	1	Drugs	Phenicols	Efflux	efflux	phenicol resistance MFS efflux pumps
FAESRU.JL.16	Anaerobic digester, wood disk wipe		FloR	Bordetella bronchiseptica	No	1	Drugs	Phenicols	Efflux	efflux	phenicol resistance MFS efflux pumps
FAESRU.JL.16	Anaerobic digester, wood disk wipe		BKC-1	Klebsiella pneumoniae	No	13	Drugs	Beta-lactams	Drug inactivation	Drug inactivation	class A beta-lactamase
FAESRU.JL.16	Anaerobic digester, wood disk wipe		SGM-1	Sphingomonas sp. SKA58	No	2	Drugs	Beta-lactams	Drug inactivation	Drug inactivation	class A beta-lactamase
FAESRU.JL.16	Anaerobic digester, wood disk wipe		BcII	Bacillus cereus group	No	1	Drugs	Beta-lactams	Drug inactivation	Drug inactivation	class B beta-lactamase
FAESRU.JL.16	Anaerobic digester, wood disk wipe		BcII	Bacillus mycoides	No	1	Drugs	Beta-lactams	Drug inactivation	Drug inactivation	class B beta-lactamase
FAESRU.JL.16	Anaerobic digester, wood disk wipe		OXA-347	Bacteroidetes	No	6	Drugs	Beta-lactams	Drug inactivation	Drug inactivation	class D beta-lactamase
FAESRU.JL.16	Anaerobic digester, wood disk wipe		VanX-O	Rhodococcus hoagii	Yes	1	Drugs	Glycopeptides	Target bypass	Target bypass	VanO-type resistance protein
FAESRU.JL.16	Anaerobic digester, wood disk wipe		VanA	Bacillus circulans	No	3	Drugs	Glycopeptides	Target bypass	Target bypass	VanA-type resistance protein
FAESRU.JL.16	Anaerobic digester, wood disk wipe		VanA-Pt	Paenibacillus thiaminolyticus	No	5	Drugs	Glycopeptides	Target bypass	Target bypass	VanA-type resistance protein
FAESRU.JL.16	Anaerobic digester, wood disk wipe		VanG2	Firmicutes	No	1	Drugs	Glycopeptides	Target bypass	Target bypass	VanG-type resistance protein
FAESRU.JL.16	Anaerobic digester, wood disk wipe		FomA	Streptomyces wedmorensis	No	11	Drugs	Fosfomycin	Drug inactivation	enzymatic inactivation	fosfomycin phosphorylation
FAESRU.JL.16	Anaerobic digester, wood disk wipe		VanW	Paenibacillus apiarius	No	2	Drugs	Glycopeptides	Target bypass	Target bypass	VanA-type resistance protein
FAESRU.JL.16	Anaerobic digester, wood disk wipe		Lnu(A)	Staphylococcus haemolyticus	No	5	Drugs	MLS	Drug inactivation	Drug inactivation	lincosamide nucleotidyltransferases
FAESRU.JL.16	Anaerobic digester, wood disk wipe		Lnu(A)	Staphylococcus epidermidis	No	1	Drugs	MLS	Drug inactivation	Drug inactivation	lincosamide nucleotidyltransferases
FAESRU.JL.16	Anaerobic digester, wood disk wipe		Lnu(A)	Bacilli	No	1	Drugs	MLS	Drug inactivation	Drug inactivation	lincosamide nucleotidyltransferases
FAESRU.JL.16	Anaerobic digester, wood disk wipe		Lnu(B)	Firmicutes	No	76	Drugs	MLS	Drug inactivation	Drug inactivation	lincosamide nucleotidyltransferases
FAESRU.JL.16	Anaerobic digester, wood disk wipe		Lnu(B)	Enterococcus faecium	No	49	Drugs	MLS	Drug inactivation	Drug inactivation	lincosamide nucleotidyltransferases
FAESRU.JL.16	Anaerobic digester, wood disk wipe		Lnu(C)	Streptococcus agalactiae	No	12	Drugs	MLS	Drug inactivation	Drug inactivation	lincosamide nucleotidyltransferases
FAESRU.JL.16	Anaerobic digester, wood disk wipe		Lnu(D)	Streptococcus uberis	No	17	Drugs	MLS	Drug inactivation	Drug inactivation	lincosamide nucleotidyltransferases
FAESRU.JL.16	Anaerobic digester, wood disk wipe		Lnu(G)	Bacteria	No	3	Drugs	MLS	Drug inactivation	Drug inactivation	lincosamide nucleotidyltransferases
FAESRU.JL.16	Anaerobic digester, wood disk wipe		Lnu(P)	Clostridium	Yes	6	Drugs	MLS	Drug inactivation	Drug inactivation	lincosamide nucleotidyltransferases
FAESRU.JL.16	Anaerobic digester, wood disk wipe		Mef(A)	Streptococcus agalactiae	No	9	Drugs	MLS	Efflux	efflux	macrolide efflux MFS pumps
FAESRU.JL.16	Anaerobic digester, wood disk wipe		Mef(A)	Clostridium perfringens	No	72	Drugs	MLS	Efflux	efflux	macrolide efflux MFS pumps
FAESRU.JL.16	Anaerobic digester, wood disk wipe		Mef(A)	Streptococcus mitis	No	9	Drugs	MLS	Efflux	efflux	macrolide efflux MFS pumps
FAESRU.JL.16	Anaerobic digester, wood disk wipe		Mef(A)	Clostridium kluyveri	No	6	Drugs	MLS	Efflux	efflux	macrolide efflux MFS pumps
FAESRU.JL.16	Anaerobic digester, wood disk wipe		Mef(A)	Streptococcus sp. 'group G'	No	2	Drugs	MLS	Efflux	efflux	macrolide efflux MFS pumps
FAESRU.JL.16	Anaerobic digester, wood disk wipe		Mef(B)	Enterobacteriaceae	No	141	Drugs	MLS	Efflux	efflux	macrolide efflux MFS pumps
FAESRU.JL.16	Anaerobic digester, wood disk wipe		Mef(En2)	Bacteroides fragilis	No	13	Drugs	MLS	Efflux	efflux	macrolide efflux MFS pumps
FAESRU.JL.16	Anaerobic digester, wood disk wipe		OqxB2	Escherichia coli	No	9	Multi-compound	Multidrug resistance	Efflux	efflux	RND multidrug efflux pumps
FAESRU.JL.16	Anaerobic digester, wood disk wipe		OqxB3	Escherichia coli	No	1	Multi-compound	Multidrug resistance	Efflux	efflux	RND multidrug efflux pumps
FAESRU.JL.16	Anaerobic digester, wood disk wipe		OqxB31	Klebsiella pneumoniae	No	26	Multi-compound	Multidrug resistance	Efflux	efflux	RND multidrug efflux pumps
FAESRU.JL.16	Anaerobic digester, wood disk wipe		MupA	Staphylococcus	No	7	Drugs	Mupirocin	Target modification	enzymatic modification	mupirocin-resistant isoleucine--tRNA ligase
FAESRU.JL.16	Anaerobic digester, wood disk wipe		MupB	Staphylococcus aureus	No	3	Drugs	Mupirocin	Target modification	enzymatic modification	mupirocin-resistant isoleucine--tRNA ligase
FAESRU.JL.16	Anaerobic digester, wood disk wipe		Arr-5	Klebsiella pneumoniae	No	9	Drugs	Rifamycins	Drug inactivation	Drug inactivation	rifampin ADP-ribosyltransferase
FAESRU.JL.16	Anaerobic digester, wood disk wipe		Arr	Gammaproteobacteria	No	7	Drugs	Rifamycins	Drug inactivation	Drug inactivation	rifampin ADP-ribosyltransferase
FAESRU.JL.16	Anaerobic digester, wood disk wipe		FomB	Streptomyces	No	17	Drugs	Fosfomycin	Drug inactivation	enzymatic inactivation	Fosfomycin phosphorylation
FAESRU.JL.16	Anaerobic digester, wood disk wipe		Iri	Rhodococcus hoagii	Yes	41	Drugs	Rifamycins	Drug inactivation	Drug inactivation	rifampin monooxygenase
FAESRU.JL.16	Anaerobic digester, wood disk wipe		Rox	Nocardia farcinica	No	10	Drugs	Rifamycins	Drug inactivation	Drug inactivation	rifampin monooxygenase
FAESRU.JL.16	Anaerobic digester, wood disk wipe		Rph	Streptomyces sp. WAC4747	No	9	Drugs	Rifamycins	Drug inactivation	Drug inactivation	rifamycin phosphotransferase
FAESRU.JL.16	Anaerobic digester, wood disk wipe		Vat(B)	Bacilli	No	33	Drugs	MLS	Drug inactivation	Drug inactivation	streptogramin A O-acetyltransferases
FAESRU.JL.16	Anaerobic digester, wood disk wipe		Sat4	Bacteria	No	1	Drugs	Aminoglycosides	Drug inactivation	Drug inactivation	N-acetyltransferases
FAESRU.JL.16	Anaerobic digester, wood disk wipe		Sat4	Bacilli	No	2	Drugs	Aminoglycosides	Drug inactivation	Drug inactivation	N-acetyltransferases
FAESRU.JL.16	Anaerobic digester, wood disk wipe		Sat4	Campylobacter coli	No	3	Drugs	Aminoglycosides	Drug inactivation	Drug inactivation	N-acetyltransferases
FAESRU.JL.16	Anaerobic digester, wood disk wipe		Sul1	Aeromonas hydrophila	No	44	Drugs	Folatepathway inhibitors	Target bypass	target bypass	sulfonamide-resistant dihydropteroate synthase
FAESRU.JL.16	Anaerobic digester, wood disk wipe		Sul1	Pseudomonas aeruginosa	No	2	Drugs	Folatepathway inhibitors	Target bypass	target bypass	sulfonamide-resistant dihydropteroate synthase
FAESRU.JL.16	Anaerobic digester, wood disk wipe		Sul2	Bacteria	No	3	Drugs	Folatepathway inhibitors	Target bypass	target bypass	sulfonamide-resistant dihydropteroate synthase
FAESRU.JL.16	Anaerobic digester, wood disk wipe		Sul2	Gammaproteobacteria	No	3	Drugs	Folatepathway inhibitors	Target bypass	target bypass	sulfonamide-resistant dihydropteroate synthase
FAESRU.JL.16	Anaerobic digester, wood disk wipe		Sul2	Bibersteinia trehalosi	No	1	Drugs	Folatepathway inhibitors	Target bypass	target bypass	sulfonamide-resistant dihydropteroate synthase
FAESRU.JL.16	Anaerobic digester, wood disk wipe		Sul3	Enterobacterales	No	3	Drugs	Folatepathway inhibitors	Target bypass	target bypass	sulfonamide-resistant dihydropteroate synthase
FAESRU.JL.16	Anaerobic digester, wood disk wipe		Tet(40)	uncultured bacterium	No	1	Drugs	Tetracyclines	Efflux	efflux	tetracycline MFS efflux pumps
FAESRU.JL.16	Anaerobic digester, wood disk wipe		Tet(40)	Clostridiaceae bacterium K10	No	1	Drugs	Tetracyclines	Efflux	efflux	tetracycline MFS efflux pumps
FAESRU.JL.16	Anaerobic digester, wood disk wipe		Tet(A)	Proteobacteria	No	3	Drugs	Tetracyclines	Efflux	efflux	tetracycline MFS efflux pumps
FAESRU.JL.16	Anaerobic digester, wood disk wipe		Tet(A)	Vibrio cholerae	No	5	Drugs	Tetracyclines	Efflux	efflux	tetracycline MFS efflux pumps
FAESRU.JL.16	Anaerobic digester, wood disk wipe		Tet(C)	Bacteria	No	2	Drugs	Tetracyclines	Efflux	efflux	tetracycline MFS efflux pumps
FAESRU.JL.16	Anaerobic digester, wood disk wipe		Tet(C)	Escherichia coli	No	1	Drugs	Tetracyclines	Efflux	efflux	tetracycline MFS efflux pumps
FAESRU.JL.16	Anaerobic digester, wood disk wipe		Tet(C)	uncultured bacterium	No	1	Drugs	Tetracyclines	Efflux	efflux	tetracycline MFS efflux pumps
FAESRU.JL.16	Anaerobic digester, wood disk wipe		Tet(C)	Chlamydia suis	No	1	Drugs	Tetracyclines	Efflux	efflux	tetracycline MFS efflux pumps
FAESRU.JL.16	Anaerobic digester, wood disk wipe		Tet(G)	Vibrio anguillarum	No	1	Drugs	Tetracyclines	Efflux	efflux	tetracycline MFS efflux pumps
FAESRU.JL.16	Anaerobic digester, wood disk wipe		Tet(G)	Stenotrophomonas sp. TA57	No	1	Drugs	Tetracyclines	Efflux	efflux	tetracycline MFS efflux pumps
FAESRU.JL.16	Anaerobic digester, wood disk wipe		Tet(H)	Gammaproteobacteria	No	1	Drugs	Tetracyclines	Efflux	efflux	tetracycline MFS efflux pumps
FAESRU.JL.16	Anaerobic digester, wood disk wipe		Tet(H)	Actinobacillus pleuropneumoniae	No	7	Drugs	Tetracyclines	Efflux	efflux	tetracycline MFS efflux pumps
FAESRU.JL.16	Anaerobic digester, wood disk wipe		Tet(H)	Mannheimia haemolytica	No	2	Drugs	Tetracyclines	Efflux	efflux	tetracycline MFS efflux pumps
FAESRU.JL.16	Anaerobic digester, wood disk wipe		Tet(H)	Psychrobacter maritimus	No	1	Drugs	Tetracyclines	Efflux	efflux	tetracycline MFS efflux pumps
FAESRU.JL.16	Anaerobic digester, wood disk wipe		Tet(L)	Streptococcus agalactiae	No	127	Drugs	Tetracyclines	Efflux	efflux	tetracycline MFS efflux pumps
FAESRU.JL.16	Anaerobic digester, wood disk wipe		Tet(V)	Mycobacterium smegmatis	No	6	Drugs	Tetracyclines	Efflux	efflux	tetracycline MFS efflux pumps
FAESRU.JL.16	Anaerobic digester, wood disk wipe		Tet(Z)	Corynebacterium glutamicum	No	1	Drugs	Tetracyclines	Efflux	efflux	tetracycline MFS efflux pumps
FAESRU.JL.16	Anaerobic digester, wood disk wipe		TetA(P)	Firmicutes	No	27	Drugs	Tetracyclines	Efflux	efflux	tetracycline MFS efflux pumps
FAESRU.JL.16	Anaerobic digester, wood disk wipe		Tet(35)	Vibrio harveyi	No	3	Drugs	Tetracyclines	Efflux	efflux	tetracycline MFS efflux pumps
FAESRU.JL.16	Anaerobic digester, wood disk wipe		Otr(A)	Streptomyces rimosus	No	1	Drugs	Tetracyclines	Target protection	Targetl protection	tetracycline resistance ribosomal protection protein
FAESRU.JL.16	Anaerobic digester, wood disk wipe		Tet(32)	Clostridiaceae bacterium K10	No	6	Drugs	Tetracyclines	Target protection	Targetl protection	tetracycline resistance ribosomal protection protein
FAESRU.JL.16	Anaerobic digester, wood disk wipe		Tet(36)	Bacteroides coprosuis	No	37	Drugs	Tetracyclines	Target protection	Targetl protection	tetracycline resistance ribosomal protection protein
FAESRU.JL.16	Anaerobic digester, wood disk wipe		Tet(44)	Clostridium perfringens	No	22	Drugs	Tetracyclines	Target protection	Targetl protection	tetracycline resistance ribosomal protection protein
FAESRU.JL.16	Anaerobic digester, wood disk wipe		Tet(44)	Campylobacter fetus	No	15	Drugs	Tetracyclines	Target protection	Targetl protection	tetracycline resistance ribosomal protection protein
FAESRU.JL.16	Anaerobic digester, wood disk wipe		Tet(M)	Firmicutes	No	159	Drugs	Tetracyclines	Target protection	Targetl protection	tetracycline resistance ribosomal protection protein
FAESRU.JL.16	Anaerobic digester, wood disk wipe		Tet(M)	Bacilli	No	11	Drugs	Tetracyclines	Target protection	Targetl protection	tetracycline resistance ribosomal protection protein
FAESRU.JL.16	Anaerobic digester, wood disk wipe		Tet(M)	Clostridiales	No	1	Drugs	Tetracyclines	Target protection	Targetl protection	tetracycline resistance ribosomal protection protein
FAESRU.JL.16	Anaerobic digester, wood disk wipe		Tet(M)	Proteobacteria	No	3	Drugs	Tetracyclines	Target protection	Targetl protection	tetracycline resistance ribosomal protection protein
FAESRU.JL.16	Anaerobic digester, wood disk wipe		Tet(O)	Terrabacteria group	No	26	Drugs	Tetracyclines	Target protection	Targetl protection	tetracycline resistance ribosomal protection protein
FAESRU.JL.16	Anaerobic digester, wood disk wipe		Tet(Q)	Bacteria	No	117	Drugs	Tetracyclines	Target protection	Targetl protection	tetracycline resistance ribosomal protection protein
FAESRU.JL.16	Anaerobic digester, wood disk wipe		Tet(Q)	Bacteroidetes	No	70	Drugs	Tetracyclines	Target protection	Targetl protection	tetracycline resistance ribosomal protection protein
FAESRU.JL.16	Anaerobic digester, wood disk wipe		Tet(Q)	Prevotella intermedia	No	42	Drugs	Tetracyclines	Target protection	Targetl protection	tetracycline resistance ribosomal protection protein
FAESRU.JL.16	Anaerobic digester, wood disk wipe		Tet(Q)	Bifidobacterium longum	No	31	Drugs	Tetracyclines	Target protection	Targetl protection	tetracycline resistance ribosomal protection protein
FAESRU.JL.16	Anaerobic digester, wood disk wipe		Tet(T)	Enterococcus faecalis	No	16	Drugs	Tetracyclines	Target protection	Targetl protection	tetracycline resistance ribosomal protection protein
FAESRU.JL.16	Anaerobic digester, wood disk wipe		Tet(T)	Streptococcus pyogenes	No	11	Drugs	Tetracyclines	Target protection	Targetl protection	tetracycline resistance ribosomal protection protein
FAESRU.JL.16	Anaerobic digester, wood disk wipe		Tet(W)	Firmicutes	No	183	Drugs	Tetracyclines	Target protection	Targetl protection	tetracycline resistance ribosomal protection protein
FAESRU.JL.16	Anaerobic digester, wood disk wipe		Tet(W)	Clostridiales	No	35	Drugs	Tetracyclines	Target protection	Targetl protection	tetracycline resistance ribosomal protection protein
FAESRU.JL.16	Anaerobic digester, wood disk wipe		Tet(W)	Roseburia	No	3	Drugs	Tetracyclines	Target protection	Targetl protection	tetracycline resistance ribosomal protection protein
FAESRU.JL.16	Anaerobic digester, wood disk wipe		Tet(W)	Rothia	No	2	Drugs	Tetracyclines	Target protection	Targetl protection	tetracycline resistance ribosomal protection protein
FAESRU.JL.16	Anaerobic digester, wood disk wipe		Tet(W)	uncultured bacterium	No	11	Drugs	Tetracyclines	Target protection	Targetl protection	tetracycline resistance ribosomal protection protein
FAESRU.JL.16	Anaerobic digester, wood disk wipe		Tet(W)	Trueperella pyogenes	No	3	Drugs	Tetracyclines	Target protection	Targetl protection	tetracycline resistance ribosomal protection protein
FAESRU.JL.16	Anaerobic digester, wood disk wipe		TetB(P)	Clostridium perfringens	No	35	Drugs	Tetracyclines	Target protection	Targetl protection	tetracycline resistance ribosomal protection protein
FAESRU.JL.16	Anaerobic digester, wood disk wipe		Tet(X)	Bacteria	No	1	Drugs	Tetracyclines	Drug inactivation	Drug inactivation	tetracycline-inactivating enzymes
FAESRU.JL.16	Anaerobic digester, wood disk wipe		Tet(X)	Bacteroides fragilis	No	1	Drugs	Tetracyclines	Drug inactivation	Drug inactivation	tetracycline-inactivating enzymes
FAESRU.JL.16	Anaerobic digester, wood disk wipe		DfrD	Staphylococcus haemolyticus	No	11	Drugs	Folatepathway inhibitors	Target bypass	target bypass	trimethoprim-resistant dihydrofolate reductase
FAESRU.JL.16	Anaerobic digester, wood disk wipe		DfrG	Bacilli	No	2	Drugs	Folatepathway inhibitors	Target bypass	target bypass	trimethoprim-resistant dihydrofolate reductase
FAESRU.JL.16	Anaerobic digester, wood disk wipe		VanR	Paenibacillus apiarius	No	5	Drugs	Glycopeptides	Target bypass	target bypass	VanA-type regulator
FAESRU.JL.16	Anaerobic digester, wood disk wipe		VanR	Bacillus circulans	No	4	Drugs	Glycopeptides	Target bypass	target bypass	VanA-type regulator
FAESRU.JL.16	Anaerobic digester, wood disk wipe		VanR	Eggerthella lenta	No	1	Drugs	Glycopeptides	Target bypass	target bypass	VanB-type regulator
FAESRU.JL.16	Anaerobic digester, wood disk wipe		VanS	Enterococcus faecium	No	1	Drugs	Glycopeptides	Target bypass	target bypass	VanD-type regulator
FAESRU.JL.16	Anaerobic digester, wood disk wipe		VanR	Firmicutes	No	1	Drugs	Glycopeptides	Target bypass	target bypass	VanD-type regulator
FAESRU.JL.16	Anaerobic digester, wood disk wipe		VanS	Paenibacillus thiaminolyticus	No	5	Drugs	Glycopeptides	Target bypass	target bypass	VanPt-type regulator
FAESRU.JL.16	Anaerobic digester, wood disk wipe		VanS	Paenibacillus apiarius	No	3	Drugs	Glycopeptides	Target bypass	target bypass	VanPt-type regulator
FAESRU.JL.17	Microaerated digester, wood disk wipe		Cfr(B)	Enterococcus faecium	No	4	Drugs	MLS	Target modification	enzymatic modification	23S rRNA methyltransferases
FAESRU.JL.17	Microaerated digester, wood disk wipe		Erm(35)	Bacteroides coprosuis	No	1	Drugs	MLS	Target modification	Target modification	23S rRNA methyltransferases
FAESRU.JL.17	Microaerated digester, wood disk wipe		Erm(36)	Micrococcus luteus	No	2	Drugs	MLS	Target modification	Target modification	23S rRNA methyltransferases
FAESRU.JL.17	Microaerated digester, wood disk wipe		Erm(39)	Mycobacterium	No	13	Drugs	MLS	Target modification	Target modification	23S rRNA methyltransferases
FAESRU.JL.17	Microaerated digester, wood disk wipe		Erm(40)	Mycobacterium mageritense	No	2	Drugs	MLS	Target modification	Target modification	23S rRNA methyltransferases
FAESRU.JL.17	Microaerated digester, wood disk wipe		Erm(46)	Rhodococcus hoagii	Yes	12	Drugs	MLS	Target modification	Target modification	23S rRNA methyltransferases
FAESRU.JL.17	Microaerated digester, wood disk wipe		Erm(47)	Helcococcus kunzii	No	9	Drugs	MLS	Target modification	Target modification	23S rRNA methyltransferases
FAESRU.JL.17	Microaerated digester, wood disk wipe		Erm(B)	Firmicutes	No	2	Drugs	MLS	Target modification	Target modification	23S rRNA methyltransferases
FAESRU.JL.17	Microaerated digester, wood disk wipe		Erm(B)	Bacteria	No	3	Drugs	MLS	Target modification	Target modification	23S rRNA methyltransferases
FAESRU.JL.17	Microaerated digester, wood disk wipe		Erm(B)	Enterococcus hirae	No	3	Drugs	MLS	Target modification	Target modification	23S rRNA methyltransferases
FAESRU.JL.17	Microaerated digester, wood disk wipe		Erm(C)	Staphylococcus hyicus	No	117	Drugs	MLS	Target modification	Target modification	23S rRNA methyltransferases
FAESRU.JL.17	Microaerated digester, wood disk wipe		Erm(F)	Bacteria	No	5	Drugs	MLS	Target modification	Target modification	23S rRNA methyltransferases
FAESRU.JL.17	Microaerated digester, wood disk wipe		Erm(F)	Bacteroides fragilis	No	2	Drugs	MLS	Target modification	Target modification	23S rRNA methyltransferases
FAESRU.JL.17	Microaerated digester, wood disk wipe		Erm(G)	Bacteroides	Yes	6	Drugs	MLS	Target modification	Target modification	23S rRNA methyltransferases
FAESRU.JL.17	Microaerated digester, wood disk wipe		Erm(G)	Bacteroides ovatus	No	3	Drugs	MLS	Target modification	Target modification	23S rRNA methyltransferases
FAESRU.JL.17	Microaerated digester, wood disk wipe		Erm(G)	Firmicutes	No	8	Drugs	MLS	Target modification	Target modification	23S rRNA methyltransferases
FAESRU.JL.17	Microaerated digester, wood disk wipe		Erm(X)	Corynebacterium jeikeium	No	1	Drugs	MLS	Target modification	Target modification	23S rRNA methyltransferases
FAESRU.JL.17	Microaerated digester, wood disk wipe		Erm(Y)	Staphylococcus aureus	No	2	Drugs	MLS	Target modification	Target modification	23S rRNA methyltransferases
FAESRU.JL.17	Microaerated digester, wood disk wipe		NshR	Streptomyces actuosus	No	34	Drugs	Thiopeptide	Drug inactivation	enzymatic modification	thiostrepton 23S rRNA methyltransferase
FAESRU.JL.17	Microaerated digester, wood disk wipe		Lsa(B)	Staphylococcus sciuri	No	8	Drugs	MLS	Efflux	Target protection	ABC-F type ribosomal protection protein
FAESRU.JL.17	Microaerated digester, wood disk wipe		Lsa(E)	Firmicutes	No	210	Drugs	MLS	Efflux	Target protection	ABC-F type ribosomal protection protein
FAESRU.JL.17	Microaerated digester, wood disk wipe		Msr(D)	Bacteria	No	62	Drugs	MLS	Efflux	Target protection	ABC-F type ribosomal protection protein
FAESRU.JL.17	Microaerated digester, wood disk wipe		Msr(D)	Streptococcus	No	63	Drugs	MLS	Efflux	Target protection	ABC-F type ribosomal protection protein
FAESRU.JL.17	Microaerated digester, wood disk wipe		Srm(B)	Streptomyces ambofaciens	No	3	Drugs	MLS	Efflux	Target protection	ABC-F type ribosomal protection protein
FAESRU.JL.17	Microaerated digester, wood disk wipe		Tlr(C)	Streptomyces fradiae	No	1	Drugs	MLS	Efflux	Target protection	ABC-F type ribosomal protection protein
FAESRU.JL.17	Microaerated digester, wood disk wipe		Vga(A)	Staphylococcus	Yes	2	Drugs	MLS	Efflux	Target protection	ABC-F type ribosomal protection protein
FAESRU.JL.17	Microaerated digester, wood disk wipe		Vga(A)-LC	Bacillales	No	1	Drugs	MLS	Efflux	Target protection	ABC-F type ribosomal protection protein
FAESRU.JL.17	Microaerated digester, wood disk wipe		Vga(C)	Staphylococcus aureus	No	2	Drugs	MLS	Efflux	Target protection	ABC-F type ribosomal protection protein
FAESRU.JL.17	Microaerated digester, wood disk wipe		Vga(D)	Enterococcus faecium	No	2	Drugs	MLS	Efflux	Target protection	ABC-F type ribosomal protection protein
FAESRU.JL.17	Microaerated digester, wood disk wipe		Vga(E)	Staphylococcus aureus	No	2	Drugs	MLS	Efflux	Target protection	ABC-F type ribosomal protection protein
FAESRU.JL.17	Microaerated digester, wood disk wipe		AadE	Bacteria	No	16	Drugs	Aminoglycosides	Drug inactivation	Drug inactivation	O-nucleotidyltransferases
FAESRU.JL.17	Microaerated digester, wood disk wipe		AadS	Bacteroidetes	No	8	Drugs	Aminoglycosides	Drug inactivation	Drug inactivation	O-nucleotidyltransferases
FAESRU.JL.17	Microaerated digester, wood disk wipe		AAC(2')-Ic	Mycobacterium	No	1	Drugs	Aminoglycosides	Drug inactivation	Drug inactivation	N-acetyltransferases
FAESRU.JL.17	Microaerated digester, wood disk wipe		ANT(6)-Ia	Bacteria	No	80	Drugs	Aminoglycosides	Drug inactivation	Drug inactivation	O-nucleotidyltransferases
FAESRU.JL.17	Microaerated digester, wood disk wipe		ANT(6)-Ib	Bacteria	No	4	Drugs	Aminoglycosides	Drug inactivation	Drug inactivation	O-nucleotidyltransferases
FAESRU.JL.17	Microaerated digester, wood disk wipe		Spw	Bacteria	No	17	Drugs	Aminoglycosides	Drug inactivation	Drug inactivation	O-nucleotidyltransferases
FAESRU.JL.17	Microaerated digester, wood disk wipe		APH(2'')-IIa	Firmicutes	No	1	Drugs	Aminoglycosides	Drug inactivation	Drug inactivation	O-phosphotransferases
FAESRU.JL.17	Microaerated digester, wood disk wipe		APH(2'')-IIa	Campylobacter	No	1	Drugs	Aminoglycosides	Drug inactivation	Drug inactivation	O-phosphotransferases
FAESRU.JL.17	Microaerated digester, wood disk wipe		APH(2'')-IIIa	Lactobacillales	No	4	Drugs	Aminoglycosides	Drug inactivation	Drug inactivation	O-phosphotransferases
FAESRU.JL.17	Microaerated digester, wood disk wipe		APH(3')-Ia	Bacteria	No	2	Drugs	Aminoglycosides	Drug inactivation	Drug inactivation	O-phosphotransferases
FAESRU.JL.17	Microaerated digester, wood disk wipe		APH(3')-Ia	Enterobacteriaceae	No	1	Drugs	Aminoglycosides	Drug inactivation	Drug inactivation	O-phosphotransferases
FAESRU.JL.17	Microaerated digester, wood disk wipe		APH(3')-Ia	Salmonella enterica	No	1	Drugs	Aminoglycosides	Drug inactivation	Drug inactivation	O-phosphotransferases
FAESRU.JL.17	Microaerated digester, wood disk wipe		APH(3'')-Ib	Bacteria	No	9	Drugs	Aminoglycosides	Drug inactivation	Drug inactivation	O-phosphotransferases
FAESRU.JL.17	Microaerated digester, wood disk wipe		APH(3'')-Ib	Gammaproteobacteria	No	4	Drugs	Aminoglycosides	Drug inactivation	Drug inactivation	O-phosphotransferases
FAESRU.JL.17	Microaerated digester, wood disk wipe		APH(3'')-Ib	Escherichia coli	No	6	Drugs	Aminoglycosides	Drug inactivation	Drug inactivation	O-phosphotransferases
FAESRU.JL.17	Microaerated digester, wood disk wipe		APH(3')-IIa	Bacteria	No	1	Drugs	Aminoglycosides	Drug inactivation	Drug inactivation	O-phosphotransferases
FAESRU.JL.17	Microaerated digester, wood disk wipe		APH(3')-IIIa	Bacteria	No	38	Drugs	Aminoglycosides	Drug inactivation	Drug inactivation	O-phosphotransferases
FAESRU.JL.17	Microaerated digester, wood disk wipe		APH(3')-IIIa	Enterococcus faecium	No	70	Drugs	Aminoglycosides	Drug inactivation	Drug inactivation	O-phosphotransferases
FAESRU.JL.17	Microaerated digester, wood disk wipe		APH(3')-IIIa	Campylobacter jejuni	No	26	Drugs	Aminoglycosides	Drug inactivation	Drug inactivation	O-phosphotransferases
FAESRU.JL.17	Microaerated digester, wood disk wipe		APH(6)-Id	Escherichia coli	No	1	Drugs	Aminoglycosides	Drug inactivation	Drug inactivation	O-phosphotransferases
FAESRU.JL.17	Microaerated digester, wood disk wipe		AAC(6')-Ie-APH(2'')-Ia	Staphylococcus warneri	No	1	Drugs	Aminoglycosides	Drug inactivation	Drug inactivation	Bifunctional acetyltransferases-phosphotransferase
FAESRU.JL.17	Microaerated digester, wood disk wipe		AAC(6')-Ie-APH(2'')-Ia	Bacteria	No	2	Drugs	Aminoglycosides	Drug inactivation	Drug inactivation	Bifunctional acetyltransferases-phosphotransferase
FAESRU.JL.17	Microaerated digester, wood disk wipe		AAC(6')-Ie-APH(2'')-Ia	Staphylococcaceae	No	1	Drugs	Aminoglycosides	Drug inactivation	Drug inactivation	Bifunctional acetyltransferases-phosphotransferase
FAESRU.JL.17	Microaerated digester, wood disk wipe		CatB2	Pasteurella multocida	No	1	Drugs	Phenicols	Drug inactivation	Drug inactivation	chloramphenicol O-acetyltransferase
FAESRU.JL.17	Microaerated digester, wood disk wipe		CatQ	Streptococcus pneumoniae	No	1	Drugs	Phenicols	Drug inactivation	Drug inactivation	chloramphenicol O-acetyltransferase
FAESRU.JL.17	Microaerated digester, wood disk wipe		CatQ	Clostridium perfringens	No	2	Drugs	Phenicols	Drug inactivation	Drug inactivation	chloramphenicol O-acetyltransferase
FAESRU.JL.17	Microaerated digester, wood disk wipe		CfxA	Bacteroidetes	No	1	Drugs	Beta-lactams	Drug inactivation	Drug inactivation	class A beta-lactamase
FAESRU.JL.17	Microaerated digester, wood disk wipe		CfxA	Prevotella intermedia	No	1	Drugs	Beta-lactams	Drug inactivation	Drug inactivation	class A beta-lactamase
FAESRU.JL.17	Microaerated digester, wood disk wipe		CfxA5	Bacteroidales	No	1	Drugs	Beta-lactams	Drug inactivation	Drug inactivation	class A beta-lactamase
FAESRU.JL.17	Microaerated digester, wood disk wipe		OKP-B	Klebsiella pneumoniae	No	1	Drugs	Beta-lactams	Drug inactivation	Drug inactivation	class A beta-lactamase
FAESRU.JL.17	Microaerated digester, wood disk wipe		OXA-347	Bacteroidetes	No	6	Drugs	Beta-lactams	Drug inactivation	Drug inactivation	class D beta-lactamase
FAESRU.JL.17	Microaerated digester, wood disk wipe		VanX-A	Bacillus circulans	No	1	Drugs	Glycopeptides	Target bypass	Target bypass	VanA-type resistance protein
FAESRU.JL.17	Microaerated digester, wood disk wipe		VanXY-G2	Enterococcus faecalis	No	6	Drugs	Glycopeptides	Target bypass	Target bypass	VanA-type resistance protein
FAESRU.JL.17	Microaerated digester, wood disk wipe		VanA-Sc	Streptomyces coelicolor	No	2	Drugs	Glycopeptides	Target bypass	Target bypass	VanA-type resistance protein
FAESRU.JL.17	Microaerated digester, wood disk wipe		VanG	Firmicutes	No	12	Drugs	Glycopeptides	Target bypass	Target bypass	VanG-type resistance protein
FAESRU.JL.17	Microaerated digester, wood disk wipe		VanG	Enterococcus faecalis	No	3	Drugs	Glycopeptides	Target bypass	Target bypass	VanG-type resistance protein
FAESRU.JL.17	Microaerated digester, wood disk wipe		FosB	Bacillus cereus	No	1	Drugs	Fosfomycin	Drug inactivation	enzymatic inactivation	fosfomycin thiol transferases
FAESRU.JL.17	Microaerated digester, wood disk wipe		FosB1	Bacilli	No	1	Drugs	Fosfomycin	Drug inactivation	enzymatic inactivation	fosfomycin thiol transferases
FAESRU.JL.17	Microaerated digester, wood disk wipe		FosB2	Bacillus cereus group	No	1	Drugs	Fosfomycin	Drug inactivation	enzymatic inactivation	fosfomycin thiol transferases
FAESRU.JL.17	Microaerated digester, wood disk wipe		FosB3	Enterococcus faecium	No	1	Drugs	Fosfomycin	Drug inactivation	enzymatic inactivation	fosfomycin thiol transferases
FAESRU.JL.17	Microaerated digester, wood disk wipe		FomA	Streptomyces wedmorensis	No	18	Drugs	Fosfomycin	Drug inactivation	enzymatic inactivation	fosfomycin phosphorylation
FAESRU.JL.17	Microaerated digester, wood disk wipe		VanW	Paenibacillus apiarius	No	4	Drugs	Glycopeptides	Target bypass	Target bypass	VanA-type resistance protein
FAESRU.JL.17	Microaerated digester, wood disk wipe		Lnu(A)	Bacteria	No	1	Drugs	MLS	Drug inactivation	Drug inactivation	lincosamide nucleotidyltransferases
FAESRU.JL.17	Microaerated digester, wood disk wipe		Lnu(A)	Staphylococcus	Yes	1	Drugs	MLS	Drug inactivation	Drug inactivation	lincosamide nucleotidyltransferases
FAESRU.JL.17	Microaerated digester, wood disk wipe		Lnu(A)	Staphylococcus aureus	No	1	Drugs	MLS	Drug inactivation	Drug inactivation	lincosamide nucleotidyltransferases
FAESRU.JL.17	Microaerated digester, wood disk wipe		Lnu(A)	Staphylococcus haemolyticus	No	2	Drugs	MLS	Drug inactivation	Drug inactivation	lincosamide nucleotidyltransferases
FAESRU.JL.17	Microaerated digester, wood disk wipe		Lnu(A)	Staphylococcus epidermidis	No	1	Drugs	MLS	Drug inactivation	Drug inactivation	lincosamide nucleotidyltransferases
FAESRU.JL.17	Microaerated digester, wood disk wipe		Lnu(A)	Bacilli	No	1	Drugs	MLS	Drug inactivation	Drug inactivation	lincosamide nucleotidyltransferases
FAESRU.JL.17	Microaerated digester, wood disk wipe		Lnu(AN2)	Bacteria	No	1	Drugs	MLS	Drug inactivation	Drug inactivation	lincosamide nucleotidyltransferases
FAESRU.JL.17	Microaerated digester, wood disk wipe		Lnu(B)	Firmicutes	No	78	Drugs	MLS	Drug inactivation	Drug inactivation	lincosamide nucleotidyltransferases
FAESRU.JL.17	Microaerated digester, wood disk wipe		Lnu(B)	Enterococcus faecium	No	77	Drugs	MLS	Drug inactivation	Drug inactivation	lincosamide nucleotidyltransferases
FAESRU.JL.17	Microaerated digester, wood disk wipe		Lnu(C)	Streptococcus agalactiae	No	12	Drugs	MLS	Drug inactivation	Drug inactivation	lincosamide nucleotidyltransferases
FAESRU.JL.17	Microaerated digester, wood disk wipe		Lnu(D)	Streptococcus uberis	No	29	Drugs	MLS	Drug inactivation	Drug inactivation	lincosamide nucleotidyltransferases
FAESRU.JL.17	Microaerated digester, wood disk wipe		Lnu(G)	Bacteria	No	8	Drugs	MLS	Drug inactivation	Drug inactivation	lincosamide nucleotidyltransferases
FAESRU.JL.17	Microaerated digester, wood disk wipe		Lnu(P)	Clostridium	Yes	4	Drugs	MLS	Drug inactivation	Drug inactivation	lincosamide nucleotidyltransferases
FAESRU.JL.17	Microaerated digester, wood disk wipe		Mph(B)	Enterobacteriaceae	No	4	Drugs	MLS	Drug inactivation	Drug inactivation	macrolide phosphotransferases
FAESRU.JL.17	Microaerated digester, wood disk wipe		Mef(A)	Bacteria	No	1	Drugs	MLS	Efflux	efflux	macrolide efflux MFS pumps
FAESRU.JL.17	Microaerated digester, wood disk wipe		Mef(A)	Streptococcus agalactiae	No	1	Drugs	MLS	Efflux	efflux	macrolide efflux MFS pumps
FAESRU.JL.17	Microaerated digester, wood disk wipe		Mef(A)	Streptococcus pneumoniae	No	118	Drugs	MLS	Efflux	efflux	macrolide efflux MFS pumps
FAESRU.JL.17	Microaerated digester, wood disk wipe		Mef(A)	Clostridium perfringens	No	3	Drugs	MLS	Efflux	efflux	macrolide efflux MFS pumps
FAESRU.JL.17	Microaerated digester, wood disk wipe		Mef(A)	Streptococcus pyogenes	No	11	Drugs	MLS	Efflux	efflux	macrolide efflux MFS pumps
FAESRU.JL.17	Microaerated digester, wood disk wipe		Mef(A)	Streptococcus sp. 'group G'	No	13	Drugs	MLS	Efflux	efflux	macrolide efflux MFS pumps
FAESRU.JL.17	Microaerated digester, wood disk wipe		Mef(A)	Streptococcus mitis	No	6	Drugs	MLS	Efflux	efflux	macrolide efflux MFS pumps
FAESRU.JL.17	Microaerated digester, wood disk wipe		Mef(A)	Exiguobacterium sp. S3-2	No	1	Drugs	MLS	Efflux	efflux	macrolide efflux MFS pumps
FAESRU.JL.17	Microaerated digester, wood disk wipe		Mef(B)	Enterobacteriaceae	No	194	Drugs	MLS	Efflux	efflux	macrolide efflux MFS pumps
FAESRU.JL.17	Microaerated digester, wood disk wipe		VanT-G	Firmicutes	No	5	Drugs	Glycopeptides	Target bypass	target bypass	VanG-type resistance protein
FAESRU.JL.17	Microaerated digester, wood disk wipe		OqxB7	Klebsiella pneumoniae	No	11	Multi-compound	Multidrug resistance	Efflux	efflux	RND multidrug efflux pumps
FAESRU.JL.17	Microaerated digester, wood disk wipe		MupA	Staphylococcus	Yes	3	Drugs	Mupirocin	Target modification	enzymatic modification	mupirocin-resistant isoleucine--tRNA ligase
FAESRU.JL.17	Microaerated digester, wood disk wipe		Arr-3	Vibrio vulnificus	No	1	Drugs	Rifamycins	Drug inactivation	Drug inactivation	rifampin ADP-ribosyltransferase
FAESRU.JL.17	Microaerated digester, wood disk wipe		Arr-5	Klebsiella pneumoniae	No	1	Drugs	Rifamycins	Drug inactivation	Drug inactivation	rifampin ADP-ribosyltransferase
FAESRU.JL.17	Microaerated digester, wood disk wipe		Arr	Gammaproteobacteria	No	1	Drugs	Rifamycins	Drug inactivation	Drug inactivation	rifampin ADP-ribosyltransferase
FAESRU.JL.17	Microaerated digester, wood disk wipe		Arr	Mycobacterium smegmatis	No	3	Drugs	Rifamycins	Drug inactivation	Drug inactivation	rifampin ADP-ribosyltransferase
FAESRU.JL.17	Microaerated digester, wood disk wipe		Arr	Aeromonas caviae	No	1	Drugs	Rifamycins	Drug inactivation	Drug inactivation	rifampin ADP-ribosyltransferase
FAESRU.JL.17	Microaerated digester, wood disk wipe		FomB	Streptomyces	No	43	Drugs	Fosfomycin	Drug inactivation	enzymatic inactivation	Fosfomycin phosphorylation
FAESRU.JL.17	Microaerated digester, wood disk wipe		QacE	Enterobacterales	No	2	Biocides	QACs	Efflux	efflux	QAC SMR efflux pumps
FAESRU.JL.17	Microaerated digester, wood disk wipe		QacE	Gammaproteobacteria	No	1	Biocides	QACs	Efflux	efflux	QAC SMR efflux pumps
FAESRU.JL.17	Microaerated digester, wood disk wipe		QacF	Gammaproteobacteria	No	1	Biocides	QACs	Efflux	efflux	QAC SMR efflux pumps
FAESRU.JL.17	Microaerated digester, wood disk wipe		QacF	Stenotrophomonas maltophilia	No	1	Biocides	QACs	Efflux	efflux	QAC SMR efflux pumps
FAESRU.JL.17	Microaerated digester, wood disk wipe		QacL	Pseudomonas aeruginosa	No	1	Biocides	QACs	Efflux	efflux	QAC SMR efflux pumps
FAESRU.JL.17	Microaerated digester, wood disk wipe		Iri	Rhodococcus hoagii	Yes	81	Drugs	Rifamycins	Drug inactivation	Drug inactivation	rifampin monooxygenase
FAESRU.JL.17	Microaerated digester, wood disk wipe		Rox	Nocardia farcinica	No	16	Drugs	Rifamycins	Drug inactivation	Drug inactivation	rifampin monooxygenase
FAESRU.JL.17	Microaerated digester, wood disk wipe		Rph	Streptomyces sp. WAC4747	No	22	Drugs	Rifamycins	Drug inactivation	Drug inactivation	rifamycin phosphotransferase
FAESRU.JL.17	Microaerated digester, wood disk wipe		Vat(B)	Bacilli	No	55	Drugs	MLS	Drug inactivation	Drug inactivation	streptogramin A O-acetyltransferases
FAESRU.JL.17	Microaerated digester, wood disk wipe		Vat(H)	Enterococcus faecium	No	4	Drugs	MLS	Drug inactivation	Drug inactivation	streptogramin A O-acetyltransferases
FAESRU.JL.17	Microaerated digester, wood disk wipe		Sat4	Bacteria	No	17	Drugs	Aminoglycosides	Drug inactivation	Drug inactivation	N-acetyltransferases
FAESRU.JL.17	Microaerated digester, wood disk wipe		Sul1	Enterobacter cloacae complex	No	1	Drugs	Folatepathway inhibitors	Target bypass	target bypass	sulfonamide-resistant dihydropteroate synthase
FAESRU.JL.17	Microaerated digester, wood disk wipe		Sul1	Aeromonas hydrophila	No	81	Drugs	Folatepathway inhibitors	Target bypass	target bypass	sulfonamide-resistant dihydropteroate synthase
FAESRU.JL.17	Microaerated digester, wood disk wipe		Sul1	Pseudomonas aeruginosa	No	1	Drugs	Folatepathway inhibitors	Target bypass	target bypass	sulfonamide-resistant dihydropteroate synthase
FAESRU.JL.17	Microaerated digester, wood disk wipe		Sul1	Acinetobacter baumannii	No	3	Drugs	Folatepathway inhibitors	Target bypass	target bypass	sulfonamide-resistant dihydropteroate synthase
FAESRU.JL.17	Microaerated digester, wood disk wipe		Sul2	Salmonella enterica	No	1	Drugs	Folatepathway inhibitors	Target bypass	target bypass	sulfonamide-resistant dihydropteroate synthase
FAESRU.JL.17	Microaerated digester, wood disk wipe		Sul2	parasuis	No	1	Drugs	Folatepathway inhibitors	Target bypass	target bypass	sulfonamide-resistant dihydropteroate synthase
FAESRU.JL.17	Microaerated digester, wood disk wipe		Sul3	Enterobacterales	No	8	Drugs	Folatepathway inhibitors	Target bypass	target bypass	sulfonamide-resistant dihydropteroate synthase
FAESRU.JL.17	Microaerated digester, wood disk wipe		Tet(40)	Firmicutes	No	3	Drugs	Tetracyclines	Efflux	efflux	tetracycline MFS efflux pumps
FAESRU.JL.17	Microaerated digester, wood disk wipe		Tet(40)	uncultured bacterium	No	5	Drugs	Tetracyclines	Efflux	efflux	tetracycline MFS efflux pumps
FAESRU.JL.17	Microaerated digester, wood disk wipe		Tet(40)	Clostridiaceae bacterium K10	No	13	Drugs	Tetracyclines	Efflux	efflux	tetracycline MFS efflux pumps
FAESRU.JL.17	Microaerated digester, wood disk wipe		Tet(C)	Bacteria	No	2	Drugs	Tetracyclines	Efflux	efflux	tetracycline MFS efflux pumps
FAESRU.JL.17	Microaerated digester, wood disk wipe		Tet(C)	Enterobacteriaceae	No	1	Drugs	Tetracyclines	Efflux	efflux	tetracycline MFS efflux pumps
FAESRU.JL.17	Microaerated digester, wood disk wipe		Tet(C)	Chlamydia suis	No	9	Drugs	Tetracyclines	Efflux	efflux	tetracycline MFS efflux pumps
FAESRU.JL.17	Microaerated digester, wood disk wipe		Tet(C)	Aeromonas salmonicida	No	1	Drugs	Tetracyclines	Efflux	efflux	tetracycline MFS efflux pumps
FAESRU.JL.17	Microaerated digester, wood disk wipe		Tet(H)	Gammaproteobacteria	No	1	Drugs	Tetracyclines	Efflux	efflux	tetracycline MFS efflux pumps
FAESRU.JL.17	Microaerated digester, wood disk wipe		Tet(H)	Psychrobacter maritimus	No	5	Drugs	Tetracyclines	Efflux	efflux	tetracycline MFS efflux pumps
FAESRU.JL.17	Microaerated digester, wood disk wipe		Tet(H)	Mannheimia haemolytica	No	3	Drugs	Tetracyclines	Efflux	efflux	tetracycline MFS efflux pumps
FAESRU.JL.17	Microaerated digester, wood disk wipe		Tet(H)	Pasteurella multocida	No	1	Drugs	Tetracyclines	Efflux	efflux	tetracycline MFS efflux pumps
FAESRU.JL.17	Microaerated digester, wood disk wipe		Tet(H)	Actinobacillus pleuropneumoniae	No	2	Drugs	Tetracyclines	Efflux	efflux	tetracycline MFS efflux pumps
FAESRU.JL.17	Microaerated digester, wood disk wipe		Tet(L)	Bacillales	No	1	Drugs	Tetracyclines	Efflux	efflux	tetracycline MFS efflux pumps
FAESRU.JL.17	Microaerated digester, wood disk wipe		Tet(L)	Streptococcus agalactiae	No	221	Drugs	Tetracyclines	Efflux	efflux	tetracycline MFS efflux pumps
FAESRU.JL.17	Microaerated digester, wood disk wipe		Tet(Z)	Corynebacterium glutamicum	No	6	Drugs	Tetracyclines	Efflux	efflux	tetracycline MFS efflux pumps
FAESRU.JL.17	Microaerated digester, wood disk wipe		TetA(P)	Firmicutes	No	42	Drugs	Tetracyclines	Efflux	efflux	tetracycline MFS efflux pumps
FAESRU.JL.17	Microaerated digester, wood disk wipe		Tet(35)	Vibrio harveyi	No	7	Drugs	Tetracyclines	Efflux	efflux	tetracycline MFS efflux pumps
FAESRU.JL.17	Microaerated digester, wood disk wipe		Otr(A)	Streptomyces rimosus	No	3	Drugs	Tetracyclines	Target protection	Targetl protection	tetracycline resistance ribosomal protection protein
FAESRU.JL.17	Microaerated digester, wood disk wipe		Tet(32)	Clostridiaceae bacterium K10	No	1	Drugs	Tetracyclines	Target protection	Targetl protection	tetracycline resistance ribosomal protection protein
FAESRU.JL.17	Microaerated digester, wood disk wipe		Tet(36)	Bacteroides coprosuis	No	23	Drugs	Tetracyclines	Target protection	Targetl protection	tetracycline resistance ribosomal protection protein
FAESRU.JL.17	Microaerated digester, wood disk wipe		Tet(44)	Campylobacter fetus	No	26	Drugs	Tetracyclines	Target protection	Targetl protection	tetracycline resistance ribosomal protection protein
FAESRU.JL.17	Microaerated digester, wood disk wipe		Tet(M)	Firmicutes	No	413	Drugs	Tetracyclines	Target protection	Targetl protection	tetracycline resistance ribosomal protection protein
FAESRU.JL.17	Microaerated digester, wood disk wipe		Tet(M)	Clostridiales	No	3	Drugs	Tetracyclines	Target protection	Targetl protection	tetracycline resistance ribosomal protection protein
FAESRU.JL.17	Microaerated digester, wood disk wipe		Tet(O)	Streptococcus	No	27	Drugs	Tetracyclines	Target protection	Targetl protection	tetracycline resistance ribosomal protection protein
FAESRU.JL.17	Microaerated digester, wood disk wipe		Tet(O)	Terrabacteria group	No	15	Drugs	Tetracyclines	Target protection	Targetl protection	tetracycline resistance ribosomal protection protein
FAESRU.JL.17	Microaerated digester, wood disk wipe		Tet(O)	Streptococcus pneumoniae	No	12	Drugs	Tetracyclines	Target protection	Targetl protection	tetracycline resistance ribosomal protection protein
FAESRU.JL.17	Microaerated digester, wood disk wipe		Tet(Q)	Bifidobacterium longum	No	185	Drugs	Tetracyclines	Target protection	Targetl protection	tetracycline resistance ribosomal protection protein
FAESRU.JL.17	Microaerated digester, wood disk wipe		Tet(S)	Streptococcus intermedius	No	2	Drugs	Tetracyclines	Target protection	Targetl protection	tetracycline resistance ribosomal protection protein
FAESRU.JL.17	Microaerated digester, wood disk wipe		Tet(T)	Enterococcus faecalis	No	29	Drugs	Tetracyclines	Target protection	Targetl protection	tetracycline resistance ribosomal protection protein
FAESRU.JL.17	Microaerated digester, wood disk wipe		Tet(T)	Streptococcus pyogenes	No	24	Drugs	Tetracyclines	Target protection	Targetl protection	tetracycline resistance ribosomal protection protein
FAESRU.JL.17	Microaerated digester, wood disk wipe		Tet(W)	Firmicutes	No	410	Drugs	Tetracyclines	Target protection	Targetl protection	tetracycline resistance ribosomal protection protein
FAESRU.JL.17	Microaerated digester, wood disk wipe		Tet(W)	Clostridiales	No	87	Drugs	Tetracyclines	Target protection	Targetl protection	tetracycline resistance ribosomal protection protein
FAESRU.JL.17	Microaerated digester, wood disk wipe		Tet(W)	Rothia	No	1	Drugs	Tetracyclines	Target protection	Targetl protection	tetracycline resistance ribosomal protection protein
FAESRU.JL.17	Microaerated digester, wood disk wipe		Tet(W)	Lactobacillus johnsonii	No	18	Drugs	Tetracyclines	Target protection	Targetl protection	tetracycline resistance ribosomal protection protein
FAESRU.JL.17	Microaerated digester, wood disk wipe		Tet(W)	uncultured bacterium	No	11	Drugs	Tetracyclines	Target protection	Targetl protection	tetracycline resistance ribosomal protection protein
FAESRU.JL.17	Microaerated digester, wood disk wipe		Tet(W)	Trueperella pyogenes	No	6	Drugs	Tetracyclines	Target protection	Targetl protection	tetracycline resistance ribosomal protection protein
FAESRU.JL.17	Microaerated digester, wood disk wipe		TetB(P)	Clostridium perfringens	No	67	Drugs	Tetracyclines	Target protection	Targetl protection	tetracycline resistance ribosomal protection protein
FAESRU.JL.17	Microaerated digester, wood disk wipe		Tet(X)	Pseudomonas aeruginosa	No	6	Drugs	Tetracyclines	Drug inactivation	Drug inactivation	tetracycline-inactivating enzymes
FAESRU.JL.17	Microaerated digester, wood disk wipe		DfrC	Staphylococcus	Yes	1	Drugs	Folatepathway inhibitors	Target bypass	target bypass	trimethoprim-resistant dihydrofolate reductase
FAESRU.JL.17	Microaerated digester, wood disk wipe		DfrD	Staphylococcus haemolyticus	No	2	Drugs	Folatepathway inhibitors	Target bypass	target bypass	trimethoprim-resistant dihydrofolate reductase
FAESRU.JL.17	Microaerated digester, wood disk wipe		DfrG	Bacilli	No	1	Drugs	Folatepathway inhibitors	Target bypass	target bypass	trimethoprim-resistant dihydrofolate reductase
FAESRU.JL.17	Microaerated digester, wood disk wipe		VanR	Bacillus circulans	No	14	Drugs	Glycopeptides	Target bypass	target bypass	VanA-type regulator
FAESRU.JL.17	Microaerated digester, wood disk wipe		VanR	Enterococcus faecalis	No	2	Drugs	Glycopeptides	Target bypass	target bypass	VanB-type regulator
FAESRU.JL.17	Microaerated digester, wood disk wipe		VanS	Enterococcus gallinarum	No	1	Drugs	Glycopeptides	Target bypass	target bypass	VanD-type regulator
FAESRU.JL.17	Microaerated digester, wood disk wipe		VanR	Firmicutes	No	6	Drugs	Glycopeptides	Target bypass	target bypass	VanG-type regulator
FAESRU.JL.17	Microaerated digester, wood disk wipe		VanS	Paenibacillus apiarius	No	5	Drugs	Glycopeptides	Target bypass	target bypass	VanPt-type regulator
FAESRU.JL.17	Microaerated digester, wood disk wipe		VanS	Paenibacillus thiaminolyticus	No	12	Drugs	Glycopeptides	Target bypass	target bypass	VanPt-type regulator
FAESRU.JL.18	Aerated digester, digestate sample		Erm(33)	Staphylococcus sciuri	No	3	Drugs	MLS	Target modification	Target modification	23S rRNA methyltransferases
FAESRU.JL.18	Aerated digester, digestate sample		Erm(36)	Micrococcus luteus	No	25	Drugs	MLS	Target modification	Target modification	23S rRNA methyltransferases
FAESRU.JL.18	Aerated digester, digestate sample		Erm(38)	Mycobacterium smegmatis	No	1	Drugs	MLS	Target modification	Target modification	23S rRNA methyltransferases
FAESRU.JL.18	Aerated digester, digestate sample		Erm(39)	Mycobacterium	No	10	Drugs	MLS	Target modification	Target modification	23S rRNA methyltransferases
FAESRU.JL.18	Aerated digester, digestate sample		Erm(40)	Mycobacterium mageritense	No	4	Drugs	MLS	Target modification	Target modification	23S rRNA methyltransferases
FAESRU.JL.18	Aerated digester, digestate sample		Erm(47)	Helcococcus kunzii	No	2	Drugs	MLS	Target modification	Target modification	23S rRNA methyltransferases
FAESRU.JL.18	Aerated digester, digestate sample		Erm(B)	Bacteria	No	1	Drugs	MLS	Target modification	Target modification	23S rRNA methyltransferases
FAESRU.JL.18	Aerated digester, digestate sample		Erm(B)	Firmicutes	No	1	Drugs	MLS	Target modification	Target modification	23S rRNA methyltransferases
FAESRU.JL.18	Aerated digester, digestate sample		Erm(B)	Plasmid pAM77	No	8	Drugs	MLS	Target modification	Target modification	23S rRNA methyltransferases
FAESRU.JL.18	Aerated digester, digestate sample		Erm(C)	Terrabacteria group	No	26	Drugs	MLS	Target modification	Target modification	23S rRNA methyltransferases
FAESRU.JL.18	Aerated digester, digestate sample		Erm(C)	Bacteria	No	28	Drugs	MLS	Target modification	Target modification	23S rRNA methyltransferases
FAESRU.JL.18	Aerated digester, digestate sample		Lsa(B)	Staphylococcus sciuri	No	11	Drugs	MLS	Efflux	Target protection	ABC-F type ribosomal protection protein
FAESRU.JL.18	Aerated digester, digestate sample		Lsa(E)	Firmicutes	No	163	Drugs	MLS	Efflux	Target protection	ABC-F type ribosomal protection protein
FAESRU.JL.18	Aerated digester, digestate sample		Msr(D)	Bacteria	No	6	Drugs	MLS	Efflux	Target protection	ABC-F type ribosomal protection protein
FAESRU.JL.18	Aerated digester, digestate sample		Msr(D)	Streptococcus	No	3	Drugs	MLS	Efflux	Target protection	ABC-F type ribosomal protection protein
FAESRU.JL.18	Aerated digester, digestate sample		Vga(D)	Enterococcus faecium	No	2	Drugs	MLS	Efflux	Target protection	ABC-F type ribosomal protection protein
FAESRU.JL.18	Aerated digester, digestate sample		Vga(E)	Staphylococcus aureus	No	7	Drugs	MLS	Efflux	Target protection	ABC-F type ribosomal protection protein
FAESRU.JL.18	Aerated digester, digestate sample		AadE	Bacteria	No	4	Drugs	Aminoglycosides	Drug inactivation	Drug inactivation	O-nucleotidyltransferases
FAESRU.JL.18	Aerated digester, digestate sample		AadS	Bacteroidetes	No	11	Drugs	Aminoglycosides	Drug inactivation	Drug inactivation	O-nucleotidyltransferases
FAESRU.JL.18	Aerated digester, digestate sample		AAC(2')-Ib	Mycobacterium	No	1	Drugs	Aminoglycosides	Drug inactivation	Drug inactivation	N-acetyltransferases
FAESRU.JL.18	Aerated digester, digestate sample		AAC(3)-IV	Bacteria	No	1	Drugs	Aminoglycosides	Drug inactivation	Drug inactivation	N-acetyltransferases
FAESRU.JL.18	Aerated digester, digestate sample		AadA9	Corynebacteriales	No	5	Drugs	Aminoglycosides	Drug inactivation	Drug inactivation	O-nucleotidyltransferases
FAESRU.JL.18	Aerated digester, digestate sample		AadA9	uncultured bacterium	No	18	Drugs	Aminoglycosides	Drug inactivation	Drug inactivation	O-nucleotidyltransferases
FAESRU.JL.18	Aerated digester, digestate sample		AadA9	Glutamicibacter arilaitensis	No	7	Drugs	Aminoglycosides	Drug inactivation	Drug inactivation	O-nucleotidyltransferases
FAESRU.JL.18	Aerated digester, digestate sample		ANT(6)-Ia	Bacteria	No	37	Drugs	Aminoglycosides	Drug inactivation	Drug inactivation	O-nucleotidyltransferases
FAESRU.JL.18	Aerated digester, digestate sample		ANT(6)-Ib	Bacteria	No	26	Drugs	Aminoglycosides	Drug inactivation	Drug inactivation	O-nucleotidyltransferases
FAESRU.JL.18	Aerated digester, digestate sample		Spw	Bacteria	No	19	Drugs	Aminoglycosides	Drug inactivation	Drug inactivation	O-nucleotidyltransferases
FAESRU.JL.18	Aerated digester, digestate sample		APH(3')-IIa	Bacteria	No	2	Drugs	Aminoglycosides	Drug inactivation	Drug inactivation	O-phosphotransferases
FAESRU.JL.18	Aerated digester, digestate sample		APH(3')-IIb	Pseudomonas	No	1	Drugs	Aminoglycosides	Drug inactivation	Drug inactivation	O-phosphotransferases
FAESRU.JL.18	Aerated digester, digestate sample		APH(3')-IIIa	Bacteria	No	5	Drugs	Aminoglycosides	Drug inactivation	Drug inactivation	O-phosphotransferases
FAESRU.JL.18	Aerated digester, digestate sample		APH(3')-IIIa	Enterococcus faecium	No	11	Drugs	Aminoglycosides	Drug inactivation	Drug inactivation	O-phosphotransferases
FAESRU.JL.18	Aerated digester, digestate sample		APH(3')-IIIa	Campylobacter jejuni	No	7	Drugs	Aminoglycosides	Drug inactivation	Drug inactivation	O-phosphotransferases
FAESRU.JL.18	Aerated digester, digestate sample		Cat	Bacteria	No	1	Drugs	Phenicols	Drug inactivation	Drug inactivation	chloramphenicol O-acetyltransferase
FAESRU.JL.18	Aerated digester, digestate sample		CatB1	Agrobacterium tumefaciens complex	No	8	Drugs	Phenicols	Drug inactivation	Drug inactivation	chloramphenicol O-acetyltransferase
FAESRU.JL.18	Aerated digester, digestate sample		CatQ	Streptococcus pneumoniae	No	2	Drugs	Phenicols	Drug inactivation	Drug inactivation	chloramphenicol O-acetyltransferase
FAESRU.JL.18	Aerated digester, digestate sample		CatQ	Clostridium perfringens	No	2	Drugs	Phenicols	Drug inactivation	Drug inactivation	chloramphenicol O-acetyltransferase
FAESRU.JL.18	Aerated digester, digestate sample		DES-1	Desulfovibrio desulfuricans	Yes	69	Drugs	Beta-lactams	Drug inactivation	Drug inactivation	class A beta-lactamase
FAESRU.JL.18	Aerated digester, digestate sample		OKP-B	Klebsiella pneumoniae	No	1	Drugs	Beta-lactams	Drug inactivation	Drug inactivation	class A beta-lactamase
FAESRU.JL.18	Aerated digester, digestate sample		VanA-Sc	Streptomyces coelicolor	No	1	Drugs	Glycopeptides	Target bypass	Target bypass	VanA-type resistance protein
FAESRU.JL.18	Aerated digester, digestate sample		VanG	Firmicutes	No	3	Drugs	Glycopeptides	Target bypass	Target bypass	VanG-type resistance protein
FAESRU.JL.18	Aerated digester, digestate sample		QepA	Klebsiella aerogenes	No	4	Drugs	Fluoroquinolones	Efflux	efflux	fluoroquinolone efflux MFS transporter
FAESRU.JL.18	Aerated digester, digestate sample		FosB6	Staphylococcus aureus	No	7	Drugs	Fosfomycin	Drug inactivation	enzymatic inactivation	fosfomycin thiol transferases
FAESRU.JL.18	Aerated digester, digestate sample		FosD	Staphylococcus	No	2	Drugs	Fosfomycin	Drug inactivation	enzymatic inactivation	fosfomycin thiol transferases
FAESRU.JL.18	Aerated digester, digestate sample		Lnu(A)	Bacteria	No	2	Drugs	MLS	Drug inactivation	Drug inactivation	lincosamide nucleotidyltransferases
FAESRU.JL.18	Aerated digester, digestate sample		Lnu(A)	Terrabacteria group	No	3	Drugs	MLS	Drug inactivation	Drug inactivation	lincosamide nucleotidyltransferases
FAESRU.JL.18	Aerated digester, digestate sample		Lnu(A)	Staphylococcus	No	3	Drugs	MLS	Drug inactivation	Drug inactivation	lincosamide nucleotidyltransferases
FAESRU.JL.18	Aerated digester, digestate sample		Lnu(A)	Staphylococcus epidermidis	No	2	Drugs	MLS	Drug inactivation	Drug inactivation	lincosamide nucleotidyltransferases
FAESRU.JL.18	Aerated digester, digestate sample		Lnu(A)	Bacilli	No	6	Drugs	MLS	Drug inactivation	Drug inactivation	lincosamide nucleotidyltransferases
FAESRU.JL.18	Aerated digester, digestate sample		Lnu(AN2)	Bacteria	No	7	Drugs	MLS	Drug inactivation	Drug inactivation	lincosamide nucleotidyltransferases
FAESRU.JL.18	Aerated digester, digestate sample		Lnu(B)	Firmicutes	No	32	Drugs	MLS	Drug inactivation	Drug inactivation	lincosamide nucleotidyltransferases
FAESRU.JL.18	Aerated digester, digestate sample		Lnu(B)	Enterococcus faecium	No	31	Drugs	MLS	Drug inactivation	Drug inactivation	lincosamide nucleotidyltransferases
FAESRU.JL.18	Aerated digester, digestate sample		Lnu(C)	Streptococcus agalactiae	No	14	Drugs	MLS	Drug inactivation	Drug inactivation	lincosamide nucleotidyltransferases
FAESRU.JL.18	Aerated digester, digestate sample		Lnu(D)	Streptococcus uberis	No	18	Drugs	MLS	Drug inactivation	Drug inactivation	lincosamide nucleotidyltransferases
FAESRU.JL.18	Aerated digester, digestate sample		Lnu(G)	Bacteria	No	4	Drugs	MLS	Drug inactivation	Drug inactivation	lincosamide nucleotidyltransferases
FAESRU.JL.18	Aerated digester, digestate sample		Lnu(P)	Clostridium	Yes	1	Drugs	MLS	Drug inactivation	Drug inactivation	lincosamide nucleotidyltransferases
FAESRU.JL.18	Aerated digester, digestate sample		Mph(B)	Enterobacteriaceae	No	21	Drugs	MLS	Drug inactivation	Drug inactivation	macrolide phosphotransferases
FAESRU.JL.18	Aerated digester, digestate sample		Mef(A)	Streptococcus agalactiae	No	3	Drugs	MLS	Efflux	efflux	macrolide efflux MFS pumps
FAESRU.JL.18	Aerated digester, digestate sample		Mef(A)	Streptococcus pneumoniae	No	57	Drugs	MLS	Efflux	efflux	macrolide efflux MFS pumps
FAESRU.JL.18	Aerated digester, digestate sample		Mef(A)	Streptococcus pyogenes	No	5	Drugs	MLS	Efflux	efflux	macrolide efflux MFS pumps
FAESRU.JL.18	Aerated digester, digestate sample		Mef(A)	Streptococcus sp. 'group G'	No	6	Drugs	MLS	Efflux	efflux	macrolide efflux MFS pumps
FAESRU.JL.18	Aerated digester, digestate sample		Mef(A)	Clostridium kluyveri	No	4	Drugs	MLS	Efflux	efflux	macrolide efflux MFS pumps
FAESRU.JL.18	Aerated digester, digestate sample		Mef(B)	Enterobacteriaceae	No	110	Drugs	MLS	Efflux	efflux	macrolide efflux MFS pumps
FAESRU.JL.18	Aerated digester, digestate sample		Mef(En2)	Bacteroides fragilis	No	1	Drugs	MLS	Efflux	efflux	macrolide efflux MFS pumps
FAESRU.JL.18	Aerated digester, digestate sample		OleD	Streptomyces	No	1	Drugs	MLS	Efflux	Drug inactivation	macrolide glycosyltransferases
FAESRU.JL.18	Aerated digester, digestate sample		OqxB26	Klebsiella pneumoniae	No	6	Multi-compound	Multidrug resistance	Efflux	efflux	RND multidrug efflux pumps
FAESRU.JL.18	Aerated digester, digestate sample		OqxB3	Escherichia coli	No	9	Multi-compound	Multidrug resistance	Efflux	efflux	RND multidrug efflux pumps
FAESRU.JL.18	Aerated digester, digestate sample		MupA	Staphylococcus	No	6	Drugs	Mupirocin	Target modification	enzymatic modification	mupirocin-resistant isoleucine--tRNA ligase
FAESRU.JL.18	Aerated digester, digestate sample		Arr	Gammaproteobacteria	No	5	Drugs	Rifamycins	Drug inactivation	Drug inactivation	rifampin ADP-ribosyltransferase
FAESRU.JL.18	Aerated digester, digestate sample		Arr	Mycobacterium smegmatis	No	2	Drugs	Rifamycins	Drug inactivation	Drug inactivation	rifampin ADP-ribosyltransferase
FAESRU.JL.18	Aerated digester, digestate sample		FomB	Streptomyces	No	2	Drugs	Fosfomycin	Drug inactivation	enzymatic inactivation	Fosfomycin phosphorylation
FAESRU.JL.18	Aerated digester, digestate sample		QacE delta 1	Bacteria	No	15	Biocides	QACs	Efflux	efflux	QAC SMR efflux pumps
FAESRU.JL.18	Aerated digester, digestate sample		Rox	Nocardia farcinica	No	27	Drugs	Rifamycins	Drug inactivation	Drug inactivation	rifampin monooxygenase
FAESRU.JL.18	Aerated digester, digestate sample		Rph	Streptomyces sp. WAC4747	No	7	Drugs	Rifamycins	Drug inactivation	Drug inactivation	rifamycin phosphotransferase
FAESRU.JL.18	Aerated digester, digestate sample		Vat(B)	Bacilli	No	50	Drugs	MLS	Drug inactivation	Drug inactivation	streptogramin A O-acetyltransferases
FAESRU.JL.18	Aerated digester, digestate sample		Vat(F)	Yersinia enterocolitica	No	2	Drugs	MLS	Drug inactivation	Drug inactivation	streptogramin A O-acetyltransferases
FAESRU.JL.18	Aerated digester, digestate sample		Sat4	Bacteria	No	12	Drugs	Aminoglycosides	Drug inactivation	Drug inactivation	N-acetyltransferases
FAESRU.JL.18	Aerated digester, digestate sample		Sul1	Aeromonas hydrophila	No	209	Drugs	Folatepathway inhibitors	Target bypass	target bypass	sulfonamide-resistant dihydropteroate synthase
FAESRU.JL.18	Aerated digester, digestate sample		Sul1	Klebsiella pneumoniae	No	10	Drugs	Folatepathway inhibitors	Target bypass	target bypass	sulfonamide-resistant dihydropteroate synthase
FAESRU.JL.18	Aerated digester, digestate sample		Sul1	Pseudomonas aeruginosa	No	5	Drugs	Folatepathway inhibitors	Target bypass	target bypass	sulfonamide-resistant dihydropteroate synthase
FAESRU.JL.18	Aerated digester, digestate sample		Sul1	Acinetobacter baumannii	No	2	Drugs	Folatepathway inhibitors	Target bypass	target bypass	sulfonamide-resistant dihydropteroate synthase
FAESRU.JL.18	Aerated digester, digestate sample		Tet(33)	Actinobacteria	No	1	Drugs	Tetracyclines	Efflux	efflux	tetracycline MFS efflux pumps
FAESRU.JL.18	Aerated digester, digestate sample		Tet(33)	Corynebacterium sp. L2-79-05	No	2	Drugs	Tetracyclines	Efflux	efflux	tetracycline MFS efflux pumps
FAESRU.JL.18	Aerated digester, digestate sample		Tet(40)	Clostridiaceae bacterium K10	No	2	Drugs	Tetracyclines	Efflux	efflux	tetracycline MFS efflux pumps
FAESRU.JL.18	Aerated digester, digestate sample		Tet(40)	uncultured bacterium	No	2	Drugs	Tetracyclines	Efflux	efflux	tetracycline MFS efflux pumps
FAESRU.JL.18	Aerated digester, digestate sample		Tet(A)	Proteobacteria	No	13	Drugs	Tetracyclines	Efflux	efflux	tetracycline MFS efflux pumps
FAESRU.JL.18	Aerated digester, digestate sample		Tet(C)	Gammaproteobacteria	No	1	Drugs	Tetracyclines	Efflux	efflux	tetracycline MFS efflux pumps
FAESRU.JL.18	Aerated digester, digestate sample		Tet(C)	Chlamydia suis	No	1	Drugs	Tetracyclines	Efflux	efflux	tetracycline MFS efflux pumps
FAESRU.JL.18	Aerated digester, digestate sample		Tet(H)	Pasteurella multocida	No	1	Drugs	Tetracyclines	Efflux	efflux	tetracycline MFS efflux pumps
FAESRU.JL.18	Aerated digester, digestate sample		Tet(H)	Mannheimia haemolytica	No	1	Drugs	Tetracyclines	Efflux	efflux	tetracycline MFS efflux pumps
FAESRU.JL.18	Aerated digester, digestate sample		Tet(L)	Bacteria	No	1	Drugs	Tetracyclines	Efflux	efflux	tetracycline MFS efflux pumps
FAESRU.JL.18	Aerated digester, digestate sample		Tet(L)	Streptococcus agalactiae	No	109	Drugs	Tetracyclines	Efflux	efflux	tetracycline MFS efflux pumps
FAESRU.JL.18	Aerated digester, digestate sample		Tet(Z)	Corynebacterium glutamicum	No	1	Drugs	Tetracyclines	Efflux	efflux	tetracycline MFS efflux pumps
FAESRU.JL.18	Aerated digester, digestate sample		TetA(P)	Firmicutes	No	8	Drugs	Tetracyclines	Efflux	efflux	tetracycline MFS efflux pumps
FAESRU.JL.18	Aerated digester, digestate sample		TetA(P)	Clostridium perfringens	No	11	Drugs	Tetracyclines	Efflux	efflux	tetracycline MFS efflux pumps
FAESRU.JL.18	Aerated digester, digestate sample		Tet(35)	Vibrio harveyi	No	3	Drugs	Tetracyclines	Efflux	efflux	tetracycline MFS efflux pumps
FAESRU.JL.18	Aerated digester, digestate sample		Otr(A)	Streptomyces rimosus	No	6	Drugs	Tetracyclines	Target protection	Targetl protection	tetracycline resistance ribosomal protection protein
FAESRU.JL.18	Aerated digester, digestate sample		Tet(32)	Firmicutes	No	17	Drugs	Tetracyclines	Target protection	Targetl protection	tetracycline resistance ribosomal protection protein
FAESRU.JL.18	Aerated digester, digestate sample		Tet(32)	Clostridiaceae bacterium K10	No	82	Drugs	Tetracyclines	Target protection	Targetl protection	tetracycline resistance ribosomal protection protein
FAESRU.JL.18	Aerated digester, digestate sample		Tet(36)	Bacteroides coprosuis	No	18	Drugs	Tetracyclines	Target protection	Targetl protection	tetracycline resistance ribosomal protection protein
FAESRU.JL.18	Aerated digester, digestate sample		Tet(44)	Campylobacter fetus	No	266	Drugs	Tetracyclines	Target protection	Targetl protection	tetracycline resistance ribosomal protection protein
FAESRU.JL.18	Aerated digester, digestate sample		Tet(M)	Clostridiales	No	5	Drugs	Tetracyclines	Target protection	Targetl protection	tetracycline resistance ribosomal protection protein
FAESRU.JL.18	Aerated digester, digestate sample		Tet(M)	Firmicutes	No	308	Drugs	Tetracyclines	Target protection	Targetl protection	tetracycline resistance ribosomal protection protein
FAESRU.JL.18	Aerated digester, digestate sample		Tet(M)	Proteobacteria	No	1	Drugs	Tetracyclines	Target protection	Targetl protection	tetracycline resistance ribosomal protection protein
FAESRU.JL.18	Aerated digester, digestate sample		Tet(O)	Terrabacteria group	No	274	Drugs	Tetracyclines	Target protection	Targetl protection	tetracycline resistance ribosomal protection protein
FAESRU.JL.18	Aerated digester, digestate sample		Tet(O)	Pasteurellaceae	No	1	Drugs	Tetracyclines	Target protection	Targetl protection	tetracycline resistance ribosomal protection protein
FAESRU.JL.18	Aerated digester, digestate sample		Tet(Q)	Bacteria	No	85	Drugs	Tetracyclines	Target protection	Targetl protection	tetracycline resistance ribosomal protection protein
FAESRU.JL.18	Aerated digester, digestate sample		Tet(Q)	Prevotella intermedia	No	35	Drugs	Tetracyclines	Target protection	Targetl protection	tetracycline resistance ribosomal protection protein
FAESRU.JL.18	Aerated digester, digestate sample		Tet(Q)	Prevotella ruminicola	No	24	Drugs	Tetracyclines	Target protection	Targetl protection	tetracycline resistance ribosomal protection protein
FAESRU.JL.18	Aerated digester, digestate sample		Tet(Q)	Bifidobacterium longum	No	20	Drugs	Tetracyclines	Target protection	Targetl protection	tetracycline resistance ribosomal protection protein
FAESRU.JL.18	Aerated digester, digestate sample		Tet(T)	Enterococcus faecalis	No	3	Drugs	Tetracyclines	Target protection	Targetl protection	tetracycline resistance ribosomal protection protein
FAESRU.JL.18	Aerated digester, digestate sample		Tet(T)	Streptococcus pyogenes	No	4	Drugs	Tetracyclines	Target protection	Targetl protection	tetracycline resistance ribosomal protection protein
FAESRU.JL.18	Aerated digester, digestate sample		Tet(W)	Bacteria	No	421	Drugs	Tetracyclines	Target protection	Targetl protection	tetracycline resistance ribosomal protection protein
FAESRU.JL.18	Aerated digester, digestate sample		Tet(W)	Firmicutes	No	18	Drugs	Tetracyclines	Target protection	Targetl protection	tetracycline resistance ribosomal protection protein
FAESRU.JL.18	Aerated digester, digestate sample		Tet(W)	Clostridiales	No	68	Drugs	Tetracyclines	Target protection	Targetl protection	tetracycline resistance ribosomal protection protein
FAESRU.JL.18	Aerated digester, digestate sample		Tet(W)	Roseburia	No	1	Drugs	Tetracyclines	Target protection	Targetl protection	tetracycline resistance ribosomal protection protein
FAESRU.JL.18	Aerated digester, digestate sample		Tet(W)	Trueperella pyogenes	No	2	Drugs	Tetracyclines	Target protection	Targetl protection	tetracycline resistance ribosomal protection protein
FAESRU.JL.18	Aerated digester, digestate sample		TetB(P)	Clostridium perfringens	No	17	Drugs	Tetracyclines	Target protection	Targetl protection	tetracycline resistance ribosomal protection protein
FAESRU.JL.18	Aerated digester, digestate sample		DfrD	Staphylococcus haemolyticus	No	2	Drugs	Folatepathway inhibitors	Target bypass	target bypass	trimethoprim-resistant dihydrofolate reductase
FAESRU.JL.18	Aerated digester, digestate sample		VanR	Bacilli	No	6	Drugs	Glycopeptides	Target bypass	target bypass	VanA-type regulator
FAESRU.JL.18	Aerated digester, digestate sample		VanR	Paenibacillus thiaminolyticus	No	2	Drugs	Glycopeptides	Target bypass	target bypass	VanA-type regulator
FAESRU.JL.18	Aerated digester, digestate sample		VanR	Paenibacillus apiarius	No	3	Drugs	Glycopeptides	Target bypass	target bypass	VanA-type regulator
FAESRU.JL.18	Aerated digester, digestate sample		VanS	Terrabacteria group	No	1	Drugs	Glycopeptides	Target bypass	target bypass	VanB-type regulator
FAESRU.JL.18	Aerated digester, digestate sample		VanS	Enterococcus faecalis	No	3	Drugs	Glycopeptides	Target bypass	target bypass	VanB-type regulator
FAESRU.JL.18	Aerated digester, digestate sample		VanS	Clostridium sp. CCRI-9842	No	3	Drugs	Glycopeptides	Target bypass	target bypass	VanB-type regulator
FAESRU.JL.18	Aerated digester, digestate sample		VanS-B-Delta	Enterococcus faecium	No	4	Drugs	Glycopeptides	Target bypass	target bypass	VanB-type regulator
FAESRU.JL.18	Aerated digester, digestate sample		VanR	Terrabacteria group	No	1	Drugs	Glycopeptides	Target bypass	target bypass	VanB-type regulator
FAESRU.JL.18	Aerated digester, digestate sample		VanR	Enterococcus faecalis	No	2	Drugs	Glycopeptides	Target bypass	target bypass	VanB-type regulator
FAESRU.JL.18	Aerated digester, digestate sample		VanR	Eggerthella lenta	No	1	Drugs	Glycopeptides	Target bypass	target bypass	VanB-type regulator
FAESRU.JL.18	Aerated digester, digestate sample		VanR	Enterococcus gallinarum	No	11	Drugs	Glycopeptides	Target bypass	target bypass	VanD-type regulator
FAESRU.JL.18	Aerated digester, digestate sample		VanS	Firmicutes	No	1	Drugs	Glycopeptides	Target bypass	target bypass	VanG-type regulator
FAESRU.JL.18	Aerated digester, digestate sample		VanS	Enterococcus faecalis	No	3	Drugs	Glycopeptides	Target bypass	target bypass	VanG-type regulator
FAESRU.JL.18	Aerated digester, digestate sample		VanR	Firmicutes	No	7	Drugs	Glycopeptides	Target bypass	target bypass	VanG-type regulator
FAESRU.JL.18	Aerated digester, digestate sample		VanR	Enterococcus faecium	No	1	Drugs	Glycopeptides	Target bypass	target bypass	VanN-type regulator
FAESRU.JL.18	Aerated digester, digestate sample		VanR	Rhodococcus hoagii	No	4	Drugs	Glycopeptides	Target bypass	target bypass	VanO-type regulator
FAESRU.JL.18	Aerated digester, digestate sample		VanS	Paenibacillus thiaminolyticus	No	6	Drugs	Glycopeptides	Target bypass	target bypass	VanPt-type regulator
FAESRU.JL.18	Aerated digester, digestate sample		VanS	Paenibacillus apiarius	No	4	Drugs	Glycopeptides	Target bypass	target bypass	VanPt-type regulator
FAESRU.JL.19	Poultry litter feed	0	Erm(33)	Staphylococcus sciuri	No	4	Drugs	MLS	Target modification	Target modification	23S rRNA methyltransferases
FAESRU.JL.19	Poultry litter feed	0	Erm(36)	Micrococcus luteus	No	43	Drugs	MLS	Target modification	Target modification	23S rRNA methyltransferases
FAESRU.JL.19	Poultry litter feed	0	Erm(38)	Mycobacterium smegmatis	No	1	Drugs	MLS	Target modification	Target modification	23S rRNA methyltransferases
FAESRU.JL.19	Poultry litter feed	0	Erm(39)	Mycobacterium	No	21	Drugs	MLS	Target modification	Target modification	23S rRNA methyltransferases
FAESRU.JL.19	Poultry litter feed	0	Erm(40)	Mycobacterium mageritense	No	11	Drugs	MLS	Target modification	Target modification	23S rRNA methyltransferases
FAESRU.JL.19	Poultry litter feed	0	Erm(43)	Staphylococcus lentus	No	2	Drugs	MLS	Target modification	Target modification	23S rRNA methyltransferases
FAESRU.JL.19	Poultry litter feed	0	Erm(46)	Rhodococcus hoagii	No	3	Drugs	MLS	Target modification	Target modification	23S rRNA methyltransferases
FAESRU.JL.19	Poultry litter feed	0	Erm(C)	Bacteria	No	685	Drugs	MLS	Target modification	Target modification	23S rRNA methyltransferases
FAESRU.JL.19	Poultry litter feed	0	Erm(C)	Terrabacteria group	No	640	Drugs	MLS	Target modification	Target modification	23S rRNA methyltransferases
FAESRU.JL.19	Poultry litter feed	0	Erm(C)	Staphylococcus hyicus	No	10	Drugs	MLS	Target modification	Target modification	23S rRNA methyltransferases
FAESRU.JL.19	Poultry litter feed	0	Erm(T)	Bacilli	No	3	Drugs	MLS	Target modification	Target modification	23S rRNA methyltransferases
FAESRU.JL.19	Poultry litter feed	0	Erm(Y)	Staphylococcus aureus	No	1	Drugs	MLS	Target modification	Target modification	23S rRNA methyltransferases
FAESRU.JL.19	Poultry litter feed	0	NshR	Streptomyces actuosus	No	9	Drugs	Thiopeptide	Drug inactivation	enzymatic modification	thiostrepton 23S rRNA methyltransferase
FAESRU.JL.19	Poultry litter feed	0	Lsa	Enterococcus	Yes	2	Drugs	MLS	Efflux	Target protection	ABC-F type ribosomal protection protein
FAESRU.JL.19	Poultry litter feed	0	Lsa(B)	Staphylococcus sciuri	No	1	Drugs	MLS	Efflux	Target protection	ABC-F type ribosomal protection protein
FAESRU.JL.19	Poultry litter feed	0	Lsa(E)	Firmicutes	No	15	Drugs	MLS	Efflux	Target protection	ABC-F type ribosomal protection protein
FAESRU.JL.19	Poultry litter feed	0	Msr(A)	Staphylococcus	Yes	1	Drugs	MLS	Efflux	Target protection	ABC-F type ribosomal protection protein
FAESRU.JL.19	Poultry litter feed	0	Msr(A)	Pseudomonas sp. 3U3-1	No	7	Drugs	MLS	Efflux	Target protection	ABC-F type ribosomal protection protein
FAESRU.JL.19	Poultry litter feed	0	Vga(A)	Staphylococcus	Yes	51	Drugs	MLS	Efflux	Target protection	ABC-F type ribosomal protection protein
FAESRU.JL.19	Poultry litter feed	0	Vga(A)	Staphylococcus aureus	No	5	Drugs	MLS	Efflux	Target protection	ABC-F type ribosomal protection protein
FAESRU.JL.19	Poultry litter feed	0	Vga(B)	Staphylococcus	Yes	1	Drugs	MLS	Efflux	Target protection	ABC-F type ribosomal protection protein
FAESRU.JL.19	Poultry litter feed	0	Vga(C)	Staphylococcus aureus	No	5	Drugs	MLS	Efflux	Target protection	ABC-F type ribosomal protection protein
FAESRU.JL.19	Poultry litter feed	0	Vga(D)	Enterococcus faecium	No	47	Drugs	MLS	Efflux	Target protection	ABC-F type ribosomal protection protein
FAESRU.JL.19	Poultry litter feed	0	Vga(E)	Staphylococcus aureus	No	14	Drugs	MLS	Efflux	Target protection	ABC-F type ribosomal protection protein
FAESRU.JL.19	Poultry litter feed	0	AAC(2')-Ib	Mycobacterium	No	2	Drugs	Aminoglycosides	Drug inactivation	Drug inactivation	N-acetyltransferases
FAESRU.JL.19	Poultry litter feed	0	AadA9	Corynebacteriales	No	19	Drugs	Aminoglycosides	Drug inactivation	Drug inactivation	O-nucleotidyltransferases
FAESRU.JL.19	Poultry litter feed	0	AadA9	Glutamicibacter arilaitensis	No	20	Drugs	Aminoglycosides	Drug inactivation	Drug inactivation	O-nucleotidyltransferases
FAESRU.JL.19	Poultry litter feed	0	AadA9	uncultured bacterium	No	9	Drugs	Aminoglycosides	Drug inactivation	Drug inactivation	O-nucleotidyltransferases
FAESRU.JL.19	Poultry litter feed	0	ANT(6)-Ia	Bacteria	No	2	Drugs	Aminoglycosides	Drug inactivation	Drug inactivation	O-nucleotidyltransferases
FAESRU.JL.19	Poultry litter feed	0	ANT(6)-Ia	Enterococcus faecalis	No	1	Drugs	Aminoglycosides	Drug inactivation	Drug inactivation	O-nucleotidyltransferases
FAESRU.JL.19	Poultry litter feed	0	ANT(9)-Ia	Bacteria	No	7	Drugs	Aminoglycosides	Drug inactivation	Drug inactivation	O-nucleotidyltransferases
FAESRU.JL.19	Poultry litter feed	0	Spw	Bacteria	No	4	Drugs	Aminoglycosides	Drug inactivation	Drug inactivation	O-nucleotidyltransferases
FAESRU.JL.19	Poultry litter feed	0	APH(2'')-IIIa	Lactobacillales	No	5	Drugs	Aminoglycosides	Drug inactivation	Drug inactivation	O-phosphotransferases
FAESRU.JL.19	Poultry litter feed	0	APH(3')-IIIa	Bacteria	No	2	Drugs	Aminoglycosides	Drug inactivation	Drug inactivation	O-phosphotransferases
FAESRU.JL.19	Poultry litter feed	0	APH(3')-IIIa	Campylobacter jejuni	No	1	Drugs	Aminoglycosides	Drug inactivation	Drug inactivation	O-phosphotransferases
FAESRU.JL.19	Poultry litter feed	0	APH(4)-Ia	Bacteria	No	2	Drugs	Aminoglycosides	Drug inactivation	Drug inactivation	O-phosphotransferases
FAESRU.JL.19	Poultry litter feed	0	BlaR1	Bacilli	No	1	Drugs	Beta-lactams	Drug inactivation	Drug inactivation	Penicillin binding protein regulator
FAESRU.JL.19	Poultry litter feed	0	AAC(6')-Ie-APH(2'')-Ia	Bacteria	No	1	Drugs	Aminoglycosides	Drug inactivation	Drug inactivation	Bifunctional acetyltransferases-phosphotransferase
FAESRU.JL.19	Poultry litter feed	0	AAC(6')-Ie-APH(2'')-Ia	Staphylococcus warneri	No	1	Drugs	Aminoglycosides	Drug inactivation	Drug inactivation	Bifunctional acetyltransferases-phosphotransferase
FAESRU.JL.19	Poultry litter feed	0	BLMT	Bacteria	No	3	Drugs	Glycopeptides	Drug inactivation	enzymatic inactivation	bleomycin resistance protein
FAESRU.JL.19	Poultry litter feed	0	FosB	Bacillus cereus	No	23	Drugs	Fosfomycin	Drug inactivation	enzymatic inactivation	fosfomycin thiol transferases
FAESRU.JL.19	Poultry litter feed	0	FosB6	Staphylococcus aureus	No	1	Drugs	Fosfomycin	Drug inactivation	enzymatic inactivation	fosfomycin thiol transferases
FAESRU.JL.19	Poultry litter feed	0	FosD	Staphylococcus	Yes	4	Drugs	Fosfomycin	Drug inactivation	enzymatic inactivation	fosfomycin thiol transferases
FAESRU.JL.19	Poultry litter feed	0	FomA	Streptomyces wedmorensis	No	7	Drugs	Fosfomycin	Drug inactivation	enzymatic inactivation	fosfomycin phosphorylation
FAESRU.JL.19	Poultry litter feed	0	FusF	Staphylococcus cohnii	Yes	3	Drugs	Fusidic acid	Target protection	ribosomal protection	fusidic acid esterases
FAESRU.JL.19	Poultry litter feed	0	Lnu(A)	Bacteria	No	79	Drugs	MLS	Drug inactivation	Drug inactivation	lincosamide nucleotidyltransferases
FAESRU.JL.19	Poultry litter feed	0	Lnu(A)	Terrabacteria group	No	34	Drugs	MLS	Drug inactivation	Drug inactivation	lincosamide nucleotidyltransferases
FAESRU.JL.19	Poultry litter feed	0	Lnu(A)	Staphylococcus	Yes	14	Drugs	MLS	Drug inactivation	Drug inactivation	lincosamide nucleotidyltransferases
FAESRU.JL.19	Poultry litter feed	0	Lnu(A)	Staphylococcus epidermidis	No	24	Drugs	MLS	Drug inactivation	Drug inactivation	lincosamide nucleotidyltransferases
FAESRU.JL.19	Poultry litter feed	0	Lnu(B)	Enterococcus faecium	No	2	Drugs	MLS	Drug inactivation	Drug inactivation	lincosamide nucleotidyltransferases
FAESRU.JL.19	Poultry litter feed	0	Lnu(C)	Streptococcus agalactiae	No	4	Drugs	MLS	Drug inactivation	Drug inactivation	lincosamide nucleotidyltransferases
FAESRU.JL.19	Poultry litter feed	0	Lnu(D)	Streptococcus uberis	No	4	Drugs	MLS	Drug inactivation	Drug inactivation	lincosamide nucleotidyltransferases
FAESRU.JL.19	Poultry litter feed	0	Lnu(G)	Bacteria	No	443	Drugs	MLS	Drug inactivation	Drug inactivation	lincosamide nucleotidyltransferases
FAESRU.JL.19	Poultry litter feed	0	Mph(B)	Enterobacteriaceae	No	58	Drugs	MLS	Drug inactivation	Drug inactivation	macrolide phosphotransferases
FAESRU.JL.19	Poultry litter feed	0	Mph(C)	Staphylococcus aureus	No	1	Drugs	MLS	Drug inactivation	Drug inactivation	macrolide phosphotransferases
FAESRU.JL.19	Poultry litter feed	0	Mph(C)	Staphylococcus equorum	No	2	Drugs	MLS	Drug inactivation	Drug inactivation	macrolide phosphotransferases
FAESRU.JL.19	Poultry litter feed	0	MupA	Staphylococcus	Yes	6	Drugs	Mupirocin	Target modification	enzymatic modification	mupirocin-resistant isoleucine--tRNA ligase
FAESRU.JL.19	Poultry litter feed	0	Arr	Mycobacterium smegmatis	No	8	Drugs	Rifamycins	Drug inactivation	Drug inactivation	rifampin ADP-ribosyltransferase
FAESRU.JL.19	Poultry litter feed	0	OleD	Streptomyces antibioticus	No	1	Drugs	MLS	Efflux	Drug inactivation	macrolide glycosyltransferases
FAESRU.JL.19	Poultry litter feed	0	FomB	Streptomyces	No	7	Drugs	Fosfomycin	Drug inactivation	enzymatic inactivation	Fosfomycin phosphorylation
FAESRU.JL.19	Poultry litter feed	0	QacE delta 1	Bacteria	No	31	Biocides	QACs	Efflux	efflux	QAC SMR efflux pumps
FAESRU.JL.19	Poultry litter feed	0	QacH	Bacillales	No	3	Biocides	QACs	Efflux	efflux	QAC SMR efflux pumps
FAESRU.JL.19	Poultry litter feed	0	Iri	Rhodococcus hoagii	No	4	Drugs	Rifamycins	Drug inactivation	Drug inactivation	rifampin monooxygenase
FAESRU.JL.19	Poultry litter feed	0	Rox	Nocardia farcinica	No	32	Drugs	Rifamycins	Drug inactivation	Drug inactivation	rifampin monooxygenase
FAESRU.JL.19	Poultry litter feed	0	Rph	Streptomyces sp. WAC4747	No	12	Drugs	Rifamycins	Drug inactivation	Drug inactivation	rifamycin phosphotransferase
FAESRU.JL.19	Poultry litter feed	0	Vat(B)	Bacilli	No	29	Drugs	MLS	Drug inactivation	Drug inactivation	streptogramin A O-acetyltransferases
FAESRU.JL.19	Poultry litter feed	0	Vat(C)	Staphylococcus cohnii	Yes	2	Drugs	MLS	Drug inactivation	Drug inactivation	streptogramin A O-acetyltransferases
FAESRU.JL.19	Poultry litter feed	0	Vat(H)	Enterococcus faecium	No	1	Drugs	MLS	Drug inactivation	Drug inactivation	streptogramin A O-acetyltransferases
FAESRU.JL.19	Poultry litter feed	0	Str	Bacteria	No	7	Drugs	Aminoglycosides	Drug inactivation	Drug inactivation	O-nucleotidyltransferases
FAESRU.JL.19	Poultry litter feed	0	Str	Bacilli	No	1	Drugs	Aminoglycosides	Drug inactivation	Drug inactivation	O-nucleotidyltransferases
FAESRU.JL.19	Poultry litter feed	0	Sul1	Aeromonas hydrophila	No	593	Drugs	Folatepathway inhibitors	Target bypass	target bypass	sulfonamide-resistant dihydropteroate synthase
FAESRU.JL.19	Poultry litter feed	0	Sul1	Klebsiella pneumoniae	No	28	Drugs	Folatepathway inhibitors	Target bypass	target bypass	sulfonamide-resistant dihydropteroate synthase
FAESRU.JL.19	Poultry litter feed	0	Sul1	Acinetobacter baumannii	No	9	Drugs	Folatepathway inhibitors	Target bypass	target bypass	sulfonamide-resistant dihydropteroate synthase
FAESRU.JL.19	Poultry litter feed	0	Sul1	Pseudomonas aeruginosa	No	8	Drugs	Folatepathway inhibitors	Target bypass	target bypass	sulfonamide-resistant dihydropteroate synthase
FAESRU.JL.19	Poultry litter feed	0	Sul2	Gammaproteobacteria	No	1	Drugs	Folatepathway inhibitors	Target bypass	target bypass	sulfonamide-resistant dihydropteroate synthase
FAESRU.JL.19	Poultry litter feed	0	Sul2	Aliivibrio salmonicida	No	1	Drugs	Folatepathway inhibitors	Target bypass	target bypass	sulfonamide-resistant dihydropteroate synthase
FAESRU.JL.19	Poultry litter feed	0	Sul2	Actinobacillus porcitonsillarum	No	1	Drugs	Folatepathway inhibitors	Target bypass	target bypass	sulfonamide-resistant dihydropteroate synthase
FAESRU.JL.19	Poultry litter feed	0	TetB(46)	Streptococcus	Yes	1	Drugs	Tetracyclines	Efflux	efflux	tetracycline MFS efflux pumps
FAESRU.JL.19	Poultry litter feed	0	Tet(33)	Actinobacteria	No	2	Drugs	Tetracyclines	Efflux	efflux	tetracycline MFS efflux pumps
FAESRU.JL.19	Poultry litter feed	0	Tet(33)	Corynebacterium sp. L2-79-05	No	2	Drugs	Tetracyclines	Efflux	efflux	tetracycline MFS efflux pumps
FAESRU.JL.19	Poultry litter feed	0	Tet(K)	Bacilli	No	32	Drugs	Tetracyclines	Efflux	efflux	tetracycline MFS efflux pumps
FAESRU.JL.19	Poultry litter feed	0	Tet(L)	Bacteria	No	2	Drugs	Tetracyclines	Efflux	efflux	tetracycline MFS efflux pumps
FAESRU.JL.19	Poultry litter feed	0	Tet(L)	Lactobacillales	No	1	Drugs	Tetracyclines	Efflux	efflux	tetracycline MFS efflux pumps
FAESRU.JL.19	Poultry litter feed	0	Tet(L)	Bacillales	No	3	Drugs	Tetracyclines	Efflux	efflux	tetracycline MFS efflux pumps
FAESRU.JL.19	Poultry litter feed	0	Tet(L)	Streptococcus agalactiae	No	550	Drugs	Tetracyclines	Efflux	efflux	tetracycline MFS efflux pumps
FAESRU.JL.19	Poultry litter feed	0	Tet(Z)	Corynebacterium glutamicum	No	35	Drugs	Tetracyclines	Efflux	efflux	tetracycline MFS efflux pumps
FAESRU.JL.19	Poultry litter feed	0	TetA(P)	Firmicutes	No	3	Drugs	Tetracyclines	Efflux	efflux	tetracycline MFS efflux pumps
FAESRU.JL.19	Poultry litter feed	0	Tet(35)	Vibrio harveyi	No	17	Drugs	Tetracyclines	Efflux	efflux	tetracycline MFS efflux pumps
FAESRU.JL.19	Poultry litter feed	0	Otr(A)	Streptomyces rimosus	No	6	Drugs	Tetracyclines	Target protection	Targetl protection	tetracycline resistance ribosomal protection protein
FAESRU.JL.19	Poultry litter feed	0	Tet(44)	Clostridium perfringens	No	2	Drugs	Tetracyclines	Target protection	Targetl protection	tetracycline resistance ribosomal protection protein
FAESRU.JL.19	Poultry litter feed	0	Tet(M)	Lactobacillales	No	77	Drugs	Tetracyclines	Target protection	Targetl protection	tetracycline resistance ribosomal protection protein
FAESRU.JL.19	Poultry litter feed	0	Tet(M)	Firmicutes	No	35	Drugs	Tetracyclines	Target protection	Targetl protection	tetracycline resistance ribosomal protection protein
FAESRU.JL.19	Poultry litter feed	0	Tet(M)	Clostridiales	No	6	Drugs	Tetracyclines	Target protection	Targetl protection	tetracycline resistance ribosomal protection protein
FAESRU.JL.19	Poultry litter feed	0	Tet(O)	Pasteurellaceae	No	4	Drugs	Tetracyclines	Target protection	Targetl protection	tetracycline resistance ribosomal protection protein
FAESRU.JL.19	Poultry litter feed	0	Tet(S)	Bacilli	No	10	Drugs	Tetracyclines	Target protection	Targetl protection	tetracycline resistance ribosomal protection protein
FAESRU.JL.19	Poultry litter feed	0	Tet(T)	Enterococcus faecalis	No	10	Drugs	Tetracyclines	Target protection	Targetl protection	tetracycline resistance ribosomal protection protein
FAESRU.JL.19	Poultry litter feed	0	Tet(T)	Streptococcus pyogenes	No	9	Drugs	Tetracyclines	Target protection	Targetl protection	tetracycline resistance ribosomal protection protein
FAESRU.JL.19	Poultry litter feed	0	Tet(W)	Firmicutes	No	5	Drugs	Tetracyclines	Target protection	Targetl protection	tetracycline resistance ribosomal protection protein
FAESRU.JL.19	Poultry litter feed	0	Tet(W)	uncultured bacterium	No	3	Drugs	Tetracyclines	Target protection	Targetl protection	tetracycline resistance ribosomal protection protein
FAESRU.JL.19	Poultry litter feed	0	Tet(W)	Lactobacillus johnsonii	Yes	10	Drugs	Tetracyclines	Target protection	Targetl protection	tetracycline resistance ribosomal protection protein
FAESRU.JL.19	Poultry litter feed	0	TetB(P)	Clostridium perfringens	No	25	Drugs	Tetracyclines	Target protection	Targetl protection	tetracycline resistance ribosomal protection protein
FAESRU.JL.19	Poultry litter feed	0	DfrC	Staphylococcus	Yes	5	Drugs	Folatepathway inhibitors	Target bypass	target bypass	trimethoprim-resistant dihydrofolate reductase
FAESRU.JL.19	Poultry litter feed	0	DfrD	Staphylococcus haemolyticus	No	77	Drugs	Folatepathway inhibitors	Target bypass	target bypass	trimethoprim-resistant dihydrofolate reductase
FAESRU.JL.19	Poultry litter feed	0	DfrG	Bacilli	No	26	Drugs	Folatepathway inhibitors	Target bypass	target bypass	trimethoprim-resistant dihydrofolate reductase
FAESRU.JL.19	Poultry litter feed	0	VanR	Firmicutes	No	2	Drugs	Glycopeptides	Target bypass	target bypass	VanG-type regulator
FAESRU.JL.19	Poultry litter feed	0	VanR	Lactobacillales	No	1	Drugs	Glycopeptides	Target bypass	target bypass	VanM-type regulator
FAESRU.JL.19	Poultry litter feed	0	VanR	Rhodococcus hoagii	No	3	Drugs	Glycopeptides	Target bypass	target bypass	VanO-type regulator
FAESRU.JL.2	Control	23	NpmA	Escherichia coli	No	29	Drugs	Aminoglycosides	Target modification	Target modification	16S rRNA methyltransferases
FAESRU.JL.2	Control	23	Cfr	Bacteria	No	1	Drugs	MLS	Target modification	enzymatic modification	23S rRNA methyltransferases
FAESRU.JL.2	Control	23	Cfr(B)	Enterococcus faecium	No	10	Drugs	MLS	Target modification	enzymatic modification	23S rRNA methyltransferases
FAESRU.JL.2	Control	23	Erm(35)	Bacteroides coprosuis	No	87	Drugs	MLS	Target modification	Target modification	23S rRNA methyltransferases
FAESRU.JL.2	Control	23	Erm(42)	Gammaproteobacteria	No	30	Drugs	MLS	Target modification	Target modification	23S rRNA methyltransferases
FAESRU.JL.2	Control	23	Erm(42)	Photobacterium damselae	No	37	Drugs	MLS	Target modification	Target modification	23S rRNA methyltransferases
FAESRU.JL.2	Control	23	Erm(47)	Helcococcus kunzii	No	68	Drugs	MLS	Target modification	Target modification	23S rRNA methyltransferases
FAESRU.JL.2	Control	23	Erm(A)	Firmicutes	No	12	Drugs	MLS	Target modification	Target modification	23S rRNA methyltransferases
FAESRU.JL.2	Control	23	Erm(A)	Bacilli	No	1	Drugs	MLS	Target modification	Target modification	23S rRNA methyltransferases
FAESRU.JL.2	Control	23	Erm(B)	Firmicutes	No	216	Drugs	MLS	Target modification	Target modification	23S rRNA methyltransferases
FAESRU.JL.2	Control	23	Erm(C)	Staphylococcus hyicus	No	7	Drugs	MLS	Target modification	Target modification	23S rRNA methyltransferases
FAESRU.JL.2	Control	23	Erm(F)	Bacteria	No	374	Drugs	MLS	Target modification	Target modification	23S rRNA methyltransferases
FAESRU.JL.2	Control	23	Erm(F)	Bacteroides fragilis	No	4	Drugs	MLS	Target modification	Target modification	23S rRNA methyltransferases
FAESRU.JL.2	Control	23	Erm(F)	Bacteroides thetaiotaomicron	No	4	Drugs	MLS	Target modification	Target modification	23S rRNA methyltransferases
FAESRU.JL.2	Control	23	Erm(G)	Bacteroides ovatus	Yes	49	Drugs	MLS	Target modification	Target modification	23S rRNA methyltransferases
FAESRU.JL.2	Control	23	Erm(X)	Actinobacteria	No	1	Drugs	MLS	Target modification	Target modification	23S rRNA methyltransferases
FAESRU.JL.2	Control	23	Erm(X)	Corynebacterium jeikeium	No	4	Drugs	MLS	Target modification	Target modification	23S rRNA methyltransferases
FAESRU.JL.2	Control	23	Erm(X)	Bifidobacterium thermophilum	No	2	Drugs	MLS	Target modification	Target modification	23S rRNA methyltransferases
FAESRU.JL.2	Control	23	Lsa(B)	Staphylococcus sciuri	No	34	Drugs	MLS	Efflux	Target protection	ABC-F type ribosomal protection protein
FAESRU.JL.2	Control	23	Lsa(E)	Firmicutes	No	758	Drugs	MLS	Efflux	Target protection	ABC-F type ribosomal protection protein
FAESRU.JL.2	Control	23	Msr(D)	Bacteria	No	161	Drugs	MLS	Efflux	Target protection	ABC-F type ribosomal protection protein
FAESRU.JL.2	Control	23	OptrA	Enterococcus faecalis	No	1	Drugs	MLS	Efflux	Target protection	ABC-F type ribosomal protection protein
FAESRU.JL.2	Control	23	Vga(A)	Staphylococcus aureus	No	1	Drugs	MLS	Efflux	Target protection	ABC-F type ribosomal protection protein
FAESRU.JL.2	Control	23	Vga(C)	Staphylococcus aureus	No	802	Drugs	MLS	Efflux	Target protection	ABC-F type ribosomal protection protein
FAESRU.JL.2	Control	23	ApmA	Staphylococcus aureus	No	5	Drugs	Aminoglycosides	Drug inactivation	Drug inactivation	N-acetyltransferases
FAESRU.JL.2	Control	23	AadE	Bacteria	No	29	Drugs	Aminoglycosides	Drug inactivation	Drug inactivation	O-nucleotidyltransferases
FAESRU.JL.2	Control	23	AadS	Bacteroidetes	No	25	Drugs	Aminoglycosides	Drug inactivation	Drug inactivation	O-nucleotidyltransferases
FAESRU.JL.2	Control	23	AadA2	Proteobacteria	No	11	Drugs	Aminoglycosides	Drug inactivation	Drug inactivation	O-nucleotidyltransferases
FAESRU.JL.2	Control	23	AadA9	Corynebacteriales	No	18	Drugs	Aminoglycosides	Drug inactivation	Drug inactivation	O-nucleotidyltransferases
FAESRU.JL.2	Control	23	AadA9	uncultured bacterium	No	5	Drugs	Aminoglycosides	Drug inactivation	Drug inactivation	O-nucleotidyltransferases
FAESRU.JL.2	Control	23	AadA9	Glutamicibacter arilaitensis	No	9	Drugs	Aminoglycosides	Drug inactivation	Drug inactivation	O-nucleotidyltransferases
FAESRU.JL.2	Control	23	ANT(6)-Ia	Bacteria	No	328	Drugs	Aminoglycosides	Drug inactivation	Drug inactivation	O-nucleotidyltransferases
FAESRU.JL.2	Control	23	ANT(6)-Ib	Bacteria	No	141	Drugs	Aminoglycosides	Drug inactivation	Drug inactivation	O-nucleotidyltransferases
FAESRU.JL.2	Control	23	ANT(9)	Bacteria	No	1	Drugs	Aminoglycosides	Drug inactivation	Drug inactivation	O-nucleotidyltransferases
FAESRU.JL.2	Control	23	Spw	Bacteria	No	207	Drugs	Aminoglycosides	Drug inactivation	Drug inactivation	O-nucleotidyltransferases
FAESRU.JL.2	Control	23	ANT(4')-Ia	Bacteria	No	534	Drugs	Aminoglycosides	Drug inactivation	Drug inactivation	O-nucleotidyltransferases
FAESRU.JL.2	Control	23	APH(3')-Ia	Bacteria	No	4	Drugs	Aminoglycosides	Drug inactivation	Drug inactivation	O-phosphotransferases
FAESRU.JL.2	Control	23	APH(3')-Ia	Enterobacteriaceae	No	8	Drugs	Aminoglycosides	Drug inactivation	Drug inactivation	O-phosphotransferases
FAESRU.JL.2	Control	23	APH(3')-Ia	Proteobacteria	No	7	Drugs	Aminoglycosides	Drug inactivation	Drug inactivation	O-phosphotransferases
FAESRU.JL.2	Control	23	APH(3')-Ia	Escherichia coli	No	1	Drugs	Aminoglycosides	Drug inactivation	Drug inactivation	O-phosphotransferases
FAESRU.JL.2	Control	23	APH(3')-Ia	Plasmid pFA6	No	5	Drugs	Aminoglycosides	Drug inactivation	Drug inactivation	O-phosphotransferases
FAESRU.JL.2	Control	23	APH(3'')-Ib	Gammaproteobacteria	No	1	Drugs	Aminoglycosides	Drug inactivation	Drug inactivation	O-phosphotransferases
FAESRU.JL.2	Control	23	APH(3'')-Ib	Escherichia coli	No	1	Drugs	Aminoglycosides	Drug inactivation	Drug inactivation	O-phosphotransferases
FAESRU.JL.2	Control	23	APH(3')-IIa	Bacteria	No	2	Drugs	Aminoglycosides	Drug inactivation	Drug inactivation	O-phosphotransferases
FAESRU.JL.2	Control	23	APH(3')-IIb	Pseudomonas	No	1	Drugs	Aminoglycosides	Drug inactivation	Drug inactivation	O-phosphotransferases
FAESRU.JL.2	Control	23	APH(3')-IIIa	Bacteria	No	43	Drugs	Aminoglycosides	Drug inactivation	Drug inactivation	O-phosphotransferases
FAESRU.JL.2	Control	23	APH(3')-IIIa	Campylobacter jejuni	No	96	Drugs	Aminoglycosides	Drug inactivation	Drug inactivation	O-phosphotransferases
FAESRU.JL.2	Control	23	APH(3')-IIIa	Enterococcus faecium	No	48	Drugs	Aminoglycosides	Drug inactivation	Drug inactivation	O-phosphotransferases
FAESRU.JL.2	Control	23	APH(6)-Id	Bacteria	No	1	Drugs	Aminoglycosides	Drug inactivation	Drug inactivation	O-phosphotransferases
FAESRU.JL.2	Control	23	APH(6)-Id	Escherichia coli	No	1	Drugs	Aminoglycosides	Drug inactivation	Drug inactivation	O-phosphotransferases
FAESRU.JL.2	Control	23	APH(6)-Id	Actinobacillus pleuropneumoniae	No	3	Drugs	Aminoglycosides	Drug inactivation	Drug inactivation	O-phosphotransferases
FAESRU.JL.2	Control	23	BLMT	Bacteria	No	149	Drugs	Glycopeptides	Drug inactivation	enzymatic inactivation	bleomycin resistance protein
FAESRU.JL.2	Control	23	BLMT	Gammaproteobacteria	No	2	Drugs	Glycopeptides	Drug inactivation	enzymatic inactivation	bleomycin resistance protein
FAESRU.JL.2	Control	23	CatQ	Clostridium perfringens	No	18	Drugs	Phenicols	Drug inactivation	Drug inactivation	chloramphenicol O-acetyltransferase
FAESRU.JL.2	Control	23	CatQ	Streptococcus pneumoniae	No	12	Drugs	Phenicols	Drug inactivation	Drug inactivation	chloramphenicol O-acetyltransferase
FAESRU.JL.2	Control	23	CfxA	Bacteroides vulgatus	No	3	Drugs	Beta-lactams	Drug inactivation	Drug inactivation	class A beta-lactamase
FAESRU.JL.2	Control	23	CfxA	Prevotella intermedia	No	2	Drugs	Beta-lactams	Drug inactivation	Drug inactivation	class A beta-lactamase
FAESRU.JL.2	Control	23	DES-1	Desulfovibrio desulfuricans	Yes	2	Drugs	Beta-lactams	Drug inactivation	Drug inactivation	class A beta-lactamase
FAESRU.JL.2	Control	23	OXA-347	Bacteroidetes	No	49	Drugs	Beta-lactams	Drug inactivation	Drug inactivation	class D beta-lactamase
FAESRU.JL.2	Control	23	VanX-Pt	Paenibacillus thiaminolyticus	No	2	Drugs	Glycopeptides	Target bypass	Target bypass	VanA-type resistance protein
FAESRU.JL.2	Control	23	VanX-Sc	Streptomyces coelicolor	No	1	Drugs	Glycopeptides	Target bypass	Target bypass	VanSc-type resistance protein
FAESRU.JL.2	Control	23	VanA	Enterococcus faecium	No	2	Drugs	Glycopeptides	Target bypass	Target bypass	VanA-type resistance protein
FAESRU.JL.2	Control	23	VanA	Bacillus circulans	No	1	Drugs	Glycopeptides	Target bypass	Target bypass	VanA-type resistance protein
FAESRU.JL.2	Control	23	VanA-Ao2	Amycolatopsis orientalis	No	1	Drugs	Glycopeptides	Target bypass	Target bypass	VanA-type resistance protein
FAESRU.JL.2	Control	23	VanA-Pt	Paenibacillus thiaminolyticus	No	1	Drugs	Glycopeptides	Target bypass	Target bypass	VanA-type resistance protein
FAESRU.JL.2	Control	23	EreA	Vogesella fluminis	No	2	Drugs	MLS	Drug inactivation	Drug inactivation	erythromycin esterase
FAESRU.JL.2	Control	23	EreD	Riemerella anatipestifer	No	2	Drugs	MLS	Drug inactivation	Drug inactivation	erythromycin esterase
FAESRU.JL.2	Control	23	FosB	Bacillus cereus	No	2	Drugs	Fosfomycin	Drug inactivation	enzymatic inactivation	fosfomycin thiol transferases
FAESRU.JL.2	Control	23	VanW	Paenibacillus apiarius	No	3	Drugs	Glycopeptides	Target bypass	Target bypass	VanA-type resistance protein
FAESRU.JL.2	Control	23	VanW-B	Firmicutes	No	1	Drugs	Glycopeptides	Target bypass	Target bypass	VanB-type resistance protein
FAESRU.JL.2	Control	23	Lnu(A)	Bacteria	No	356	Drugs	MLS	Drug inactivation	Drug inactivation	lincosamide nucleotidyltransferases
FAESRU.JL.2	Control	23	Lnu(A)	Staphylococcus	No	377	Drugs	MLS	Drug inactivation	Drug inactivation	lincosamide nucleotidyltransferases
FAESRU.JL.2	Control	23	Lnu(AN2)	Bacteria	No	20	Drugs	MLS	Drug inactivation	Drug inactivation	lincosamide nucleotidyltransferases
FAESRU.JL.2	Control	23	Lnu(B)	Firmicutes	No	424	Drugs	MLS	Drug inactivation	Drug inactivation	lincosamide nucleotidyltransferases
FAESRU.JL.2	Control	23	Lnu(C)	Streptococcus agalactiae	No	15	Drugs	MLS	Drug inactivation	Drug inactivation	lincosamide nucleotidyltransferases
FAESRU.JL.2	Control	23	Lnu(D)	Streptococcus uberis	No	71	Drugs	MLS	Drug inactivation	Drug inactivation	lincosamide nucleotidyltransferases
FAESRU.JL.2	Control	23	Lnu(F)	Enterobacteriaceae	No	53	Drugs	MLS	Drug inactivation	Drug inactivation	lincosamide nucleotidyltransferases
FAESRU.JL.2	Control	23	Lnu(G)	Bacteria	No	19	Drugs	MLS	Drug inactivation	Drug inactivation	lincosamide nucleotidyltransferases
FAESRU.JL.2	Control	23	Mph(B)	Enterobacteriaceae	No	37	Drugs	MLS	Drug inactivation	Drug inactivation	macrolide phosphotransferases
FAESRU.JL.2	Control	23	Mef(A)	Bacteria	No	1	Drugs	MLS	Efflux	efflux	macrolide efflux MFS pumps
FAESRU.JL.2	Control	23	Mef(A)	Clostridium perfringens	No	430	Drugs	MLS	Efflux	efflux	macrolide efflux MFS pumps
FAESRU.JL.2	Control	23	Mef(A)	Streptococcus pyogenes	No	69	Drugs	MLS	Efflux	efflux	macrolide efflux MFS pumps
FAESRU.JL.2	Control	23	Mef(A)	Clostridium kluyveri	No	86	Drugs	MLS	Efflux	efflux	macrolide efflux MFS pumps
FAESRU.JL.2	Control	23	Mef(A)	Streptococcus sp. 'group G'	No	8	Drugs	MLS	Efflux	efflux	macrolide efflux MFS pumps
FAESRU.JL.2	Control	23	Mef(B)	Enterobacteriaceae	No	255	Drugs	MLS	Efflux	efflux	macrolide efflux MFS pumps
FAESRU.JL.2	Control	23	Mef(En2)	Bacteroides fragilis	No	46	Drugs	MLS	Efflux	efflux	macrolide efflux MFS pumps
FAESRU.JL.2	Control	23	OqxB23	Klebsiella pneumoniae	No	4	Multi-compound	Multidrug resistance	Efflux	efflux	RND multidrug efflux pumps
FAESRU.JL.2	Control	23	OqxB3	Escherichia coli	No	1	Multi-compound	Multidrug resistance	Efflux	efflux	RND multidrug efflux pumps
FAESRU.JL.2	Control	23	MupB	Staphylococcus aureus	No	2	Drugs	Mupirocin	Target modification	enzymatic modification	mupirocin-resistant isoleucine--tRNA ligase
FAESRU.JL.2	Control	23	Arr	Gammaproteobacteria	No	3	Drugs	Rifamycins	Drug inactivation	Drug inactivation	rifampin ADP-ribosyltransferase
FAESRU.JL.2	Control	23	QacE delta 1	Bacteria	No	7	Biocides	QACs	Efflux	efflux	QAC SMR efflux pumps
FAESRU.JL.2	Control	23	Rox	Nocardia farcinica	No	1	Drugs	Rifamycins	Drug inactivation	Drug inactivation	rifampin monooxygenase
FAESRU.JL.2	Control	23	Rph	Streptomyces sp. WAC4747	No	6	Drugs	Rifamycins	Drug inactivation	Drug inactivation	rifamycin phosphotransferase
FAESRU.JL.2	Control	23	Vat(B)	Bacilli	No	97	Drugs	MLS	Drug inactivation	Drug inactivation	streptogramin A O-acetyltransferases
FAESRU.JL.2	Control	23	Vat(F)	Yersinia enterocolitica	No	26	Drugs	MLS	Drug inactivation	Drug inactivation	streptogramin A O-acetyltransferases
FAESRU.JL.2	Control	23	Sat2	Escherichia coli	No	2	Drugs	Aminoglycosides	Drug inactivation	Drug inactivation	N-acetyltransferases
FAESRU.JL.2	Control	23	Sat4	Bacteria	No	91	Drugs	Aminoglycosides	Drug inactivation	Drug inactivation	N-acetyltransferases
FAESRU.JL.2	Control	23	Sat4	Campylobacter coli	No	1	Drugs	Aminoglycosides	Drug inactivation	Drug inactivation	N-acetyltransferases
FAESRU.JL.2	Control	23	Sul1	Aeromonas hydrophila	No	58	Drugs	Folatepathway inhibitors	Target bypass	target bypass	sulfonamide-resistant dihydropteroate synthase
FAESRU.JL.2	Control	23	Sul1	Enterobacter cloacae complex	No	4	Drugs	Folatepathway inhibitors	Target bypass	target bypass	sulfonamide-resistant dihydropteroate synthase
FAESRU.JL.2	Control	23	Sul1	Acinetobacter baumannii	No	1	Drugs	Folatepathway inhibitors	Target bypass	target bypass	sulfonamide-resistant dihydropteroate synthase
FAESRU.JL.2	Control	23	Sul2	Gammaproteobacteria	No	30	Drugs	Folatepathway inhibitors	Target bypass	target bypass	sulfonamide-resistant dihydropteroate synthase
FAESRU.JL.2	Control	23	Sul3	Enterobacterales	No	2	Drugs	Folatepathway inhibitors	Target bypass	target bypass	sulfonamide-resistant dihydropteroate synthase
FAESRU.JL.2	Control	23	Tet(33)	Corynebacterium sp. L2-79-05	No	10	Drugs	Tetracyclines	Efflux	efflux	tetracycline MFS efflux pumps
FAESRU.JL.2	Control	23	Tet(33)	Actinobacteria	No	5	Drugs	Tetracyclines	Efflux	efflux	tetracycline MFS efflux pumps
FAESRU.JL.2	Control	23	Tet(40)	Firmicutes	No	8	Drugs	Tetracyclines	Efflux	efflux	tetracycline MFS efflux pumps
FAESRU.JL.2	Control	23	Tet(40)	Clostridiaceae bacterium K10	No	6	Drugs	Tetracyclines	Efflux	efflux	tetracycline MFS efflux pumps
FAESRU.JL.2	Control	23	Tet(40)	uncultured bacterium	No	2	Drugs	Tetracyclines	Efflux	efflux	tetracycline MFS efflux pumps
FAESRU.JL.2	Control	23	Tet(A)	Proteobacteria	No	40	Drugs	Tetracyclines	Efflux	efflux	tetracycline MFS efflux pumps
FAESRU.JL.2	Control	23	Tet(A)	Vibrio cholerae	No	1	Drugs	Tetracyclines	Efflux	efflux	tetracycline MFS efflux pumps
FAESRU.JL.2	Control	23	Tet(A)	Gammaproteobacteria	No	2	Drugs	Tetracyclines	Efflux	efflux	tetracycline MFS efflux pumps
FAESRU.JL.2	Control	23	Tet(C)	Bacteria	No	1	Drugs	Tetracyclines	Efflux	efflux	tetracycline MFS efflux pumps
FAESRU.JL.2	Control	23	Tet(C)	uncultured bacterium	No	1	Drugs	Tetracyclines	Efflux	efflux	tetracycline MFS efflux pumps
FAESRU.JL.2	Control	23	Tet(C)	Chlamydia suis	No	3	Drugs	Tetracyclines	Efflux	efflux	tetracycline MFS efflux pumps
FAESRU.JL.2	Control	23	Tet(C)	Aeromonas salmonicida	No	2	Drugs	Tetracyclines	Efflux	efflux	tetracycline MFS efflux pumps
FAESRU.JL.2	Control	23	Tet(G)	Proteobacteria	No	8	Drugs	Tetracyclines	Efflux	efflux	tetracycline MFS efflux pumps
FAESRU.JL.2	Control	23	Tet(G)	Stenotrophomonas sp. TA57	No	6	Drugs	Tetracyclines	Efflux	efflux	tetracycline MFS efflux pumps
FAESRU.JL.2	Control	23	Tet(G)	Vibrio anguillarum	No	2	Drugs	Tetracyclines	Efflux	efflux	tetracycline MFS efflux pumps
FAESRU.JL.2	Control	23	Tet(H)	Gammaproteobacteria	No	21	Drugs	Tetracyclines	Efflux	efflux	tetracycline MFS efflux pumps
FAESRU.JL.2	Control	23	Tet(H)	Mannheimia haemolytica	No	47	Drugs	Tetracyclines	Efflux	efflux	tetracycline MFS efflux pumps
FAESRU.JL.2	Control	23	Tet(H)	Pasteurella multocida	No	22	Drugs	Tetracyclines	Efflux	efflux	tetracycline MFS efflux pumps
FAESRU.JL.2	Control	23	Tet(L)	Bacteria	No	11	Drugs	Tetracyclines	Efflux	efflux	tetracycline MFS efflux pumps
FAESRU.JL.2	Control	23	Tet(L)	Streptococcus agalactiae	No	18	Drugs	Tetracyclines	Efflux	efflux	tetracycline MFS efflux pumps
FAESRU.JL.2	Control	23	Tet(L)	Lactobacillales	No	15	Drugs	Tetracyclines	Efflux	efflux	tetracycline MFS efflux pumps
FAESRU.JL.2	Control	23	Tet(Y)	Gammaproteobacteria	No	2	Drugs	Tetracyclines	Efflux	efflux	tetracycline MFS efflux pumps
FAESRU.JL.2	Control	23	Tet(Y)	Photobacterium sp. TC32	No	2	Drugs	Tetracyclines	Efflux	efflux	tetracycline MFS efflux pumps
FAESRU.JL.2	Control	23	TetA(P)	Firmicutes	No	98	Drugs	Tetracyclines	Efflux	efflux	tetracycline MFS efflux pumps
FAESRU.JL.2	Control	23	TetA(P)	Clostridium perfringens	No	1	Drugs	Tetracyclines	Efflux	efflux	tetracycline MFS efflux pumps
FAESRU.JL.2	Control	23	Otr(A)	Streptomyces rimosus	No	1	Drugs	Tetracyclines	Target protection	Targetl protection	tetracycline resistance ribosomal protection protein
FAESRU.JL.2	Control	23	Tet(32)	Firmicutes	No	28	Drugs	Tetracyclines	Target protection	Targetl protection	tetracycline resistance ribosomal protection protein
FAESRU.JL.2	Control	23	Tet(32)	Clostridiaceae bacterium K10	No	15	Drugs	Tetracyclines	Target protection	Targetl protection	tetracycline resistance ribosomal protection protein
FAESRU.JL.2	Control	23	Tet(36)	Bacteroides coprosuis	No	494	Drugs	Tetracyclines	Target protection	Targetl protection	tetracycline resistance ribosomal protection protein
FAESRU.JL.2	Control	23	Tet(44)	Clostridium perfringens	No	2	Drugs	Tetracyclines	Target protection	Targetl protection	tetracycline resistance ribosomal protection protein
FAESRU.JL.2	Control	23	Tet(44)	Campylobacter fetus	No	473	Drugs	Tetracyclines	Target protection	Targetl protection	tetracycline resistance ribosomal protection protein
FAESRU.JL.2	Control	23	Tet(M)	Firmicutes	No	1300	Drugs	Tetracyclines	Target protection	Targetl protection	tetracycline resistance ribosomal protection protein
FAESRU.JL.2	Control	23	Tet(M)	Proteobacteria	No	23	Drugs	Tetracyclines	Target protection	Targetl protection	tetracycline resistance ribosomal protection protein
FAESRU.JL.2	Control	23	Tet(M)	Lactobacillales	No	3	Drugs	Tetracyclines	Target protection	Targetl protection	tetracycline resistance ribosomal protection protein
FAESRU.JL.2	Control	23	Tet(O)	Terrabacteria group	No	40	Drugs	Tetracyclines	Target protection	Targetl protection	tetracycline resistance ribosomal protection protein
FAESRU.JL.2	Control	23	Tet(Q)	Bacteria	No	18	Drugs	Tetracyclines	Target protection	Targetl protection	tetracycline resistance ribosomal protection protein
FAESRU.JL.2	Control	23	Tet(Q)	Prevotella ruminicola	No	2258	Drugs	Tetracyclines	Target protection	Targetl protection	tetracycline resistance ribosomal protection protein
FAESRU.JL.2	Control	23	Tet(Q)	Bacteroidetes	No	1	Drugs	Tetracyclines	Target protection	Targetl protection	tetracycline resistance ribosomal protection protein
FAESRU.JL.2	Control	23	Tet(T)	Streptococcus pyogenes	No	29	Drugs	Tetracyclines	Target protection	Targetl protection	tetracycline resistance ribosomal protection protein
FAESRU.JL.2	Control	23	Tet(T)	Enterococcus faecalis	No	26	Drugs	Tetracyclines	Target protection	Targetl protection	tetracycline resistance ribosomal protection protein
FAESRU.JL.2	Control	23	Tet(W)	Firmicutes	No	1069	Drugs	Tetracyclines	Target protection	Targetl protection	tetracycline resistance ribosomal protection protein
FAESRU.JL.2	Control	23	Tet(W)	Clostridiales	No	181	Drugs	Tetracyclines	Target protection	Targetl protection	tetracycline resistance ribosomal protection protein
FAESRU.JL.2	Control	23	Tet(W)	Trueperella pyogenes	No	18	Drugs	Tetracyclines	Target protection	Targetl protection	tetracycline resistance ribosomal protection protein
FAESRU.JL.2	Control	23	Tet(W)	Lactobacillus johnsonii	No	15	Drugs	Tetracyclines	Target protection	Targetl protection	tetracycline resistance ribosomal protection protein
FAESRU.JL.2	Control	23	Tet(W)	Rothia	No	13	Drugs	Tetracyclines	Target protection	Targetl protection	tetracycline resistance ribosomal protection protein
FAESRU.JL.2	Control	23	Tet(W)	uncultured bacterium	No	5	Drugs	Tetracyclines	Target protection	Targetl protection	tetracycline resistance ribosomal protection protein
FAESRU.JL.2	Control	23	Tet(W)	Megasphaera elsdenii	No	4	Drugs	Tetracyclines	Target protection	Targetl protection	tetracycline resistance ribosomal protection protein
FAESRU.JL.2	Control	23	Tet(W)	Roseburia	No	3	Drugs	Tetracyclines	Target protection	Targetl protection	tetracycline resistance ribosomal protection protein
FAESRU.JL.2	Control	23	Tet(W)	Bifidobacterium	No	1	Drugs	Tetracyclines	Target protection	Targetl protection	tetracycline resistance ribosomal protection protein
FAESRU.JL.2	Control	23	Tet(W)	Lactobacillus sp. OTU4228	No	1	Drugs	Tetracyclines	Target protection	Targetl protection	tetracycline resistance ribosomal protection protein
FAESRU.JL.2	Control	23	TetB(P)	Clostridium perfringens	No	24	Drugs	Tetracyclines	Target protection	Targetl protection	tetracycline resistance ribosomal protection protein
FAESRU.JL.2	Control	23	DfrD	Staphylococcus haemolyticus	No	52	Drugs	Folatepathway inhibitors	Target bypass	target bypass	trimethoprim-resistant dihydrofolate reductase
FAESRU.JL.2	Control	23	DfrF	Terrabacteria group	No	1	Drugs	Folatepathway inhibitors	Target bypass	target bypass	trimethoprim-resistant dihydrofolate reductase
FAESRU.JL.2	Control	23	VanR	Bacilli	No	2	Drugs	Glycopeptides	Target bypass	target bypass	VanA-type regulator
FAESRU.JL.2	Control	23	VanR	Paenibacillus thiaminolyticus	No	3	Drugs	Glycopeptides	Target bypass	target bypass	VanA-type regulator
FAESRU.JL.2	Control	23	VanR	Paenibacillus apiarius	No	2	Drugs	Glycopeptides	Target bypass	target bypass	VanA-type regulator
FAESRU.JL.2	Control	23	VanS	Enterococcus faecalis	No	2	Drugs	Glycopeptides	Target bypass	target bypass	VanB-type regulator
FAESRU.JL.2	Control	23	VanR	Eggerthella lenta	No	1	Drugs	Glycopeptides	Target bypass	target bypass	VanB-type regulator
FAESRU.JL.2	Control	23	VanR	Enterococcus	No	1	Drugs	Glycopeptides	Target bypass	target bypass	VanC-type regulator
FAESRU.JL.2	Control	23	VanR	Enterococcus casseliflavus	No	3	Drugs	Glycopeptides	Target bypass	target bypass	VanC-type regulator
FAESRU.JL.2	Control	23	VanS	Enterococcus	No	1	Drugs	Glycopeptides	Target bypass	target bypass	VanD-type regulator
FAESRU.JL.2	Control	23	VanR	Firmicutes	No	5	Drugs	Glycopeptides	Target bypass	target bypass	VanG-type regulator
FAESRU.JL.2	Control	23	VanS	Paenibacillus thiaminolyticus	No	6	Drugs	Glycopeptides	Target bypass	target bypass	VanPt-type regulator
FAESRU.JL.20	Control mix	0	Erm(36)	Micrococcus luteus	No	2	Drugs	MLS	Target modification	Target modification	23S rRNA methyltransferases
FAESRU.JL.20	Control mix	0	Erm(46)	Rhodococcus hoagii	Yes	3	Drugs	MLS	Target modification	Target modification	23S rRNA methyltransferases
FAESRU.JL.20	Control mix	0	Erm(A)	Firmicutes	No	1	Drugs	MLS	Target modification	Target modification	23S rRNA methyltransferases
FAESRU.JL.20	Control mix	0	Erm(A)	Bacilli	No	12	Drugs	MLS	Target modification	Target modification	23S rRNA methyltransferases
FAESRU.JL.20	Control mix	0	Erm(C)	Bacteria	No	3	Drugs	MLS	Target modification	Target modification	23S rRNA methyltransferases
FAESRU.JL.20	Control mix	0	Erm(C)	Staphylococcus hominis	No	1	Drugs	MLS	Target modification	Target modification	23S rRNA methyltransferases
FAESRU.JL.20	Control mix	0	Erm(C)	Lactobacillus reuteri	No	1	Drugs	MLS	Target modification	Target modification	23S rRNA methyltransferases
FAESRU.JL.20	Control mix	0	Erm(C)	Staphylococcus haemolyticus	No	1	Drugs	MLS	Target modification	Target modification	23S rRNA methyltransferases
FAESRU.JL.20	Control mix	0	Erm(F)	Bacteria	No	3	Drugs	MLS	Target modification	Target modification	23S rRNA methyltransferases
FAESRU.JL.20	Control mix	0	Erm(F)	Bacteroides fragilis	No	2	Drugs	MLS	Target modification	Target modification	23S rRNA methyltransferases
FAESRU.JL.20	Control mix	0	Erm(F)	Bacteroides thetaiotaomicron	No	1	Drugs	MLS	Target modification	Target modification	23S rRNA methyltransferases
FAESRU.JL.20	Control mix	0	Erm(G)	Firmicutes	No	2	Drugs	MLS	Target modification	Target modification	23S rRNA methyltransferases
FAESRU.JL.20	Control mix	0	Erm(G)	Bacteroides	No	2	Drugs	MLS	Target modification	Target modification	23S rRNA methyltransferases
FAESRU.JL.20	Control mix	0	Lsa(E)	Firmicutes	No	120	Drugs	MLS	Efflux	Target protection	ABC-F type ribosomal protection protein
FAESRU.JL.20	Control mix	0	Msr(D)	Bacteria	No	9	Drugs	MLS	Efflux	Target protection	ABC-F type ribosomal protection protein
FAESRU.JL.20	Control mix	0	Msr(D)	Streptococcus	No	5	Drugs	MLS	Efflux	Target protection	ABC-F type ribosomal protection protein
FAESRU.JL.20	Control mix	0	Msr(E)	Proteobacteria	No	35	Drugs	MLS	Efflux	Target protection	ABC-F type ribosomal protection protein
FAESRU.JL.20	Control mix	0	Vga(A)	Staphylococcus	No	1	Drugs	MLS	Efflux	Target protection	ABC-F type ribosomal protection protein
FAESRU.JL.20	Control mix	0	Vga(B)	Staphylococcus	No	1	Drugs	MLS	Efflux	Target protection	ABC-F type ribosomal protection protein
FAESRU.JL.20	Control mix	0	Vga(E)	Staphylococcus aureus	No	1	Drugs	MLS	Efflux	Target protection	ABC-F type ribosomal protection protein
FAESRU.JL.20	Control mix	0	AAC(3)-Ih	Paracoccus denitrificans	No	1	Drugs	Aminoglycosides	Drug inactivation	Drug inactivation	N-acetyltransferases
FAESRU.JL.20	Control mix	0	AAC(3)-IIb	Enterobacterales	No	2	Drugs	Aminoglycosides	Drug inactivation	Drug inactivation	N-acetyltransferases
FAESRU.JL.20	Control mix	0	AAC(3)-IV	Bacteria	No	1	Drugs	Aminoglycosides	Drug inactivation	Drug inactivation	N-acetyltransferases
FAESRU.JL.20	Control mix	0	AAC(3)-IVa	Escherichia coli	No	2	Drugs	Aminoglycosides	Drug inactivation	Drug inactivation	N-acetyltransferases
FAESRU.JL.20	Control mix	0	AAC(3)-IXa	Micromonospora chalcea	No	2	Drugs	Aminoglycosides	Drug inactivation	Drug inactivation	N-acetyltransferases
FAESRU.JL.20	Control mix	0	AAC(3)-VIIa	Streptomyces rimosus	No	1	Drugs	Aminoglycosides	Drug inactivation	Drug inactivation	N-acetyltransferases
FAESRU.JL.20	Control mix	0	AadA	uncultured bacterium	No	1	Drugs	Aminoglycosides	Drug inactivation	Drug inactivation	O-nucleotidyltransferases
FAESRU.JL.20	Control mix	0	AadA1	Gammaproteobacteria	No	1	Drugs	Aminoglycosides	Drug inactivation	Drug inactivation	O-nucleotidyltransferases
FAESRU.JL.20	Control mix	0	AadA10	Pseudomonas aeruginosa	Yes	3	Drugs	Aminoglycosides	Drug inactivation	Drug inactivation	O-nucleotidyltransferases
FAESRU.JL.20	Control mix	0	AadA2	Proteobacteria	No	1	Drugs	Aminoglycosides	Drug inactivation	Drug inactivation	O-nucleotidyltransferases
FAESRU.JL.20	Control mix	0	AadA2	Salmonella enterica	No	1	Drugs	Aminoglycosides	Drug inactivation	Drug inactivation	O-nucleotidyltransferases
FAESRU.JL.20	Control mix	0	AadA4	Proteobacteria	No	4	Drugs	Aminoglycosides	Drug inactivation	Drug inactivation	O-nucleotidyltransferases
FAESRU.JL.20	Control mix	0	AadA4	Escherichia coli	No	6	Drugs	Aminoglycosides	Drug inactivation	Drug inactivation	O-nucleotidyltransferases
FAESRU.JL.20	Control mix	0	AadA6	Pseudomonas aeruginosa	Yes	2	Drugs	Aminoglycosides	Drug inactivation	Drug inactivation	O-nucleotidyltransferases
FAESRU.JL.20	Control mix	0	AadA9	Glutamicibacter arilaitensis	No	2	Drugs	Aminoglycosides	Drug inactivation	Drug inactivation	O-nucleotidyltransferases
FAESRU.JL.20	Control mix	0	ANT(6)-Ia	Bacteria	No	3	Drugs	Aminoglycosides	Drug inactivation	Drug inactivation	O-nucleotidyltransferases
FAESRU.JL.20	Control mix	0	ANT(9)	Bacteria	No	2	Drugs	Aminoglycosides	Drug inactivation	Drug inactivation	O-nucleotidyltransferases
FAESRU.JL.20	Control mix	0	ANT(9)-Ia	Bacteria	No	22	Drugs	Aminoglycosides	Drug inactivation	Drug inactivation	O-nucleotidyltransferases
FAESRU.JL.20	Control mix	0	ANT(9)-Ib	Enterococcus faecalis	No	2	Drugs	Aminoglycosides	Drug inactivation	Drug inactivation	O-nucleotidyltransferases
FAESRU.JL.20	Control mix	0	Spw	Bacteria	No	1	Drugs	Aminoglycosides	Drug inactivation	Drug inactivation	O-nucleotidyltransferases
FAESRU.JL.20	Control mix	0	APH(3')-Ia	Bacteria	No	1	Drugs	Aminoglycosides	Drug inactivation	Drug inactivation	O-phosphotransferases
FAESRU.JL.20	Control mix	0	APH(3')-Ia	Plasmid pFA6	No	1	Drugs	Aminoglycosides	Drug inactivation	Drug inactivation	O-phosphotransferases
FAESRU.JL.20	Control mix	0	APH(3'')-Ib	Gammaproteobacteria	No	5	Drugs	Aminoglycosides	Drug inactivation	Drug inactivation	O-phosphotransferases
FAESRU.JL.20	Control mix	0	APH(3'')-Ib	Bacteria	No	4	Drugs	Aminoglycosides	Drug inactivation	Drug inactivation	O-phosphotransferases
FAESRU.JL.20	Control mix	0	APH(3'')-Ib	Escherichia coli	No	4	Drugs	Aminoglycosides	Drug inactivation	Drug inactivation	O-phosphotransferases
FAESRU.JL.20	Control mix	0	APH(6)-Ia	Streptomyces	No	1	Drugs	Aminoglycosides	Drug inactivation	Drug inactivation	O-phosphotransferases
FAESRU.JL.20	Control mix	0	APH(6)-Ic	Gammaproteobacteria	No	1	Drugs	Aminoglycosides	Drug inactivation	Drug inactivation	O-phosphotransferases
FAESRU.JL.20	Control mix	0	APH(6)-Ic	Enterobacteriaceae	No	2	Drugs	Aminoglycosides	Drug inactivation	Drug inactivation	O-phosphotransferases
FAESRU.JL.20	Control mix	0	APH(6)-Id	Pseudomonas aeruginosa	Yes	7	Drugs	Aminoglycosides	Drug inactivation	Drug inactivation	O-phosphotransferases
FAESRU.JL.20	Control mix	0	BLMT	Gammaproteobacteria	No	1	Drugs	Glycopeptides	Drug inactivation	enzymatic inactivation	bleomycin resistance protein
FAESRU.JL.20	Control mix	0	Cmx	Bacteria	No	1	Drugs	Phenicols	Efflux	efflux	phenicol resistance MFS efflux pumps
FAESRU.JL.20	Control mix	0	Cmx	Actinobacteria	No	2	Drugs	Phenicols	Efflux	efflux	phenicol resistance MFS efflux pumps
FAESRU.JL.20	Control mix	0	Cmx	Corynebacterium glutamicum	No	1	Drugs	Phenicols	Efflux	efflux	phenicol resistance MFS efflux pumps
FAESRU.JL.20	Control mix	0	CatB1	Gammaproteobacteria	No	2	Drugs	Phenicols	Drug inactivation	Drug inactivation	chloramphenicol O-acetyltransferase
FAESRU.JL.20	Control mix	0	CatB1	Agrobacterium tumefaciens complex	No	9	Drugs	Phenicols	Drug inactivation	Drug inactivation	chloramphenicol O-acetyltransferase
FAESRU.JL.20	Control mix	0	CatB1	Pseudomonas aeruginosa	Yes	2	Drugs	Phenicols	Drug inactivation	Drug inactivation	chloramphenicol O-acetyltransferase
FAESRU.JL.20	Control mix	0	CatB3	Pseudomonas aeruginosa	Yes	2	Drugs	Phenicols	Drug inactivation	Drug inactivation	chloramphenicol O-acetyltransferase
FAESRU.JL.20	Control mix	0	CatB8	Bacteria	No	1	Drugs	Phenicols	Drug inactivation	Drug inactivation	chloramphenicol O-acetyltransferase
FAESRU.JL.20	Control mix	0	CatB8	Pseudomonas aeruginosa	Yes	2	Drugs	Phenicols	Drug inactivation	Drug inactivation	chloramphenicol O-acetyltransferase
FAESRU.JL.20	Control mix	0	CatB9	Vibrio cholerae	No	1	Drugs	Phenicols	Drug inactivation	Drug inactivation	chloramphenicol O-acetyltransferase
FAESRU.JL.20	Control mix	0	FloR	Gammaproteobacteria	No	2	Drugs	Phenicols	Efflux	efflux	phenicol resistance MFS efflux pumps
FAESRU.JL.20	Control mix	0	FloR	Enterobacterales	No	5	Drugs	Phenicols	Efflux	efflux	phenicol resistance MFS efflux pumps
FAESRU.JL.20	Control mix	0	AST-1	Nocardia asteroides	No	3	Drugs	Beta-lactams	Drug inactivation	Drug inactivation	class A beta-lactamase
FAESRU.JL.20	Control mix	0	BKC-1	Klebsiella pneumoniae	No	2	Drugs	Beta-lactams	Drug inactivation	Drug inactivation	class A beta-lactamase
FAESRU.JL.20	Control mix	0	CARB-1	Pseudomonas aeruginosa	Yes	2	Drugs	Beta-lactams	Drug inactivation	Drug inactivation	class A beta-lactamase
FAESRU.JL.20	Control mix	0	CGA-1	Chryseobacterium gleum	No	21	Drugs	Beta-lactams	Drug inactivation	Drug inactivation	class A beta-lactamase
FAESRU.JL.20	Control mix	0	SGM-6	Sphingobium	No	2	Drugs	Beta-lactams	Drug inactivation	Drug inactivation	class A beta-lactamase
FAESRU.JL.20	Control mix	0	AIM-1	Pseudomonas aeruginosa	Yes	4	Drugs	Beta-lactams	Drug inactivation	Drug inactivation	class B beta-lactamase
FAESRU.JL.20	Control mix	0	ESP-1	Chryseobacterium sp. Stok-2	No	5	Drugs	Beta-lactams	Drug inactivation	Drug inactivation	class B beta-lactamase
FAESRU.JL.20	Control mix	0	GOB-12	Elizabethkingia meningoseptica	No	18	Drugs	Beta-lactams	Drug inactivation	Drug inactivation	class B beta-lactamase
FAESRU.JL.20	Control mix	0	GOB-14	Elizabethkingia meningoseptica	No	1	Drugs	Beta-lactams	Drug inactivation	Drug inactivation	class B beta-lactamase
FAESRU.JL.20	Control mix	0	GOB-16	Elizabethkingia meningoseptica	No	4	Drugs	Beta-lactams	Drug inactivation	Drug inactivation	class B beta-lactamase
FAESRU.JL.20	Control mix	0	GOB-7	Elizabethkingia	No	1	Drugs	Beta-lactams	Drug inactivation	Drug inactivation	class B beta-lactamase
FAESRU.JL.20	Control mix	0	LRA-12	uncultured bacterium BLR12	No	2	Drugs	Beta-lactams	Drug inactivation	Drug inactivation	class B beta-lactamase
FAESRU.JL.20	Control mix	0	Rm3	uncultured bacterium	No	1	Drugs	Beta-lactams	Drug inactivation	Drug inactivation	class B beta-lactamase
FAESRU.JL.20	Control mix	0	THIN-B	Janthinobacterium lividum	No	2	Drugs	Beta-lactams	Drug inactivation	Drug inactivation	class B beta-lactamase
FAESRU.JL.20	Control mix	0	OXA-134	Acinetobacter	Yes	1	Drugs	Beta-lactams	Drug inactivation	Drug inactivation	class D beta-lactamase
FAESRU.JL.20	Control mix	0	OXA-18	Pseudomonas aeruginosa	Yes	4	Drugs	Beta-lactams	Drug inactivation	Drug inactivation	class D beta-lactamase
FAESRU.JL.20	Control mix	0	OXA-280	Acinetobacter johnsonii	No	2	Drugs	Beta-lactams	Drug inactivation	Drug inactivation	class D beta-lactamase
FAESRU.JL.20	Control mix	0	OXA-282	Acinetobacter lwoffii	Yes	15	Drugs	Beta-lactams	Drug inactivation	Drug inactivation	class D beta-lactamase
FAESRU.JL.20	Control mix	0	OXA-335	Acinetobacter lwoffii	Yes	1	Drugs	Beta-lactams	Drug inactivation	Drug inactivation	class D beta-lactamase
FAESRU.JL.20	Control mix	0	OXA-347	Bacteroidetes	No	1	Drugs	Beta-lactams	Drug inactivation	Drug inactivation	class D beta-lactamase
FAESRU.JL.20	Control mix	0	OXA-361	Acinetobacter lwoffii	Yes	1	Drugs	Beta-lactams	Drug inactivation	Drug inactivation	class D beta-lactamase
FAESRU.JL.20	Control mix	0	OXA-362	Acinetobacter lwoffii	Yes	11	Drugs	Beta-lactams	Drug inactivation	Drug inactivation	class D beta-lactamase
FAESRU.JL.20	Control mix	0	OXA-363	Acinetobacter lwoffii	Yes	782	Drugs	Beta-lactams	Drug inactivation	Drug inactivation	class D beta-lactamase
FAESRU.JL.20	Control mix	0	OXA-485	Pseudomonas aeruginosa	Yes	2	Drugs	Beta-lactams	Drug inactivation	Drug inactivation	class D beta-lactamase
FAESRU.JL.20	Control mix	0	OXA-539	Pseudomonas aeruginosa	Yes	1	Drugs	Beta-lactams	Drug inactivation	Drug inactivation	class D beta-lactamase
FAESRU.JL.20	Control mix	0	QepA	Klebsiella aerogenes	No	2	Drugs	Fluoroquinolones	Efflux	efflux	fluoroquinolone efflux MFS transporter
FAESRU.JL.20	Control mix	0	QepA1	Enterobacteriaceae	No	6	Drugs	Fluoroquinolones	Efflux	efflux	fluoroquinolone efflux MFS transporter
FAESRU.JL.20	Control mix	0	Lnu(B)	Firmicutes	No	25	Drugs	MLS	Drug inactivation	Drug inactivation	lincosamide nucleotidyltransferases
FAESRU.JL.20	Control mix	0	Lnu(B)	Enterococcus faecium	No	21	Drugs	MLS	Drug inactivation	Drug inactivation	lincosamide nucleotidyltransferases
FAESRU.JL.20	Control mix	0	Lnu(D)	Streptococcus uberis	No	10	Drugs	MLS	Drug inactivation	Drug inactivation	lincosamide nucleotidyltransferases
FAESRU.JL.20	Control mix	0	Lnu(G)	Bacteria	No	2	Drugs	MLS	Drug inactivation	Drug inactivation	lincosamide nucleotidyltransferases
FAESRU.JL.20	Control mix	0	Lnu(P)	Clostridium	No	2	Drugs	MLS	Drug inactivation	Drug inactivation	lincosamide nucleotidyltransferases
FAESRU.JL.20	Control mix	0	Mph(E)	Proteobacteria	No	13	Drugs	MLS	Drug inactivation	Drug inactivation	macrolide phosphotransferases
FAESRU.JL.20	Control mix	0	Mph(E)	Pasteurellaceae	No	13	Drugs	MLS	Drug inactivation	Drug inactivation	macrolide phosphotransferases
FAESRU.JL.20	Control mix	0	Mef(A)	Clostridium perfringens	No	7	Drugs	MLS	Efflux	efflux	macrolide efflux MFS pumps
FAESRU.JL.20	Control mix	0	Mef(En2)	Bacteroides fragilis	No	3	Drugs	MLS	Efflux	efflux	macrolide efflux MFS pumps
FAESRU.JL.20	Control mix	0	VanT	Enterococcus casseliflavus	No	1	Drugs	Glycopeptides	Target bypass	target bypass	VanG-type resistance protein
FAESRU.JL.20	Control mix	0	MexX	Pseudomonas aeruginosa	Yes	1	Multi-compound	Multidrug resistance	Efflux	efflux	RND multidrug efflux pumps
FAESRU.JL.20	Control mix	0	OqxB12	Klebsiella pneumoniae	No	2	Multi-compound	Multidrug resistance	Efflux	efflux	RND multidrug efflux pumps
FAESRU.JL.20	Control mix	0	OqxB2	Escherichia coli	No	17	Multi-compound	Multidrug resistance	Efflux	efflux	RND multidrug efflux pumps
FAESRU.JL.20	Control mix	0	OqxB26	Klebsiella pneumoniae	No	50	Multi-compound	Multidrug resistance	Efflux	efflux	RND multidrug efflux pumps
FAESRU.JL.20	Control mix	0	OqxB3	Escherichia coli	No	61	Multi-compound	Multidrug resistance	Efflux	efflux	RND multidrug efflux pumps
FAESRU.JL.20	Control mix	0	MupA	Staphylococcus	No	1	Drugs	Mupirocin	Target modification	enzymatic modification	mupirocin-resistant isoleucine--tRNA ligase
FAESRU.JL.20	Control mix	0	MupB	Staphylococcus aureus	No	4	Drugs	Mupirocin	Target modification	enzymatic modification	mupirocin-resistant isoleucine--tRNA ligase
FAESRU.JL.20	Control mix	0	Arr	Gammaproteobacteria	No	15	Drugs	Rifamycins	Drug inactivation	Drug inactivation	rifampin ADP-ribosyltransferase
FAESRU.JL.20	Control mix	0	Arr	Mycobacterium smegmatis	No	2	Drugs	Rifamycins	Drug inactivation	Drug inactivation	rifampin ADP-ribosyltransferase
FAESRU.JL.20	Control mix	0	MCR-4.1	Salmonella sp.	No	1	Drugs	Polymyxins	Drug inactivation	enzymatic inactivation	Lipid A transferase
FAESRU.JL.20	Control mix	0	QacF	Pseudomonas aeruginosa	Yes	16	Biocides	QACs	Efflux	efflux	QAC SMR efflux pumps
FAESRU.JL.20	Control mix	0	QacF	Stenotrophomonas maltophilia	No	17	Biocides	QACs	Efflux	efflux	QAC SMR efflux pumps
FAESRU.JL.20	Control mix	0	QacG2	Proteobacteria	No	2	Biocides	QACs	Efflux	efflux	QAC SMR efflux pumps
FAESRU.JL.20	Control mix	0	QacG2	uncultured bacterium	No	1	Biocides	QACs	Efflux	efflux	QAC SMR efflux pumps
FAESRU.JL.20	Control mix	0	QacL	Gammaproteobacteria	No	1	Biocides	QACs	Efflux	efflux	QAC SMR efflux pumps
FAESRU.JL.20	Control mix	0	QacL	Pseudomonas aeruginosa	Yes	357	Biocides	QACs	Efflux	efflux	QAC SMR efflux pumps
FAESRU.JL.20	Control mix	0	QacL	Aeromonas hydrophila	No	3	Biocides	QACs	Efflux	efflux	QAC SMR efflux pumps
FAESRU.JL.20	Control mix	0	Qac-pB8	uncultured bacterium	No	30	Biocides	QACs	Efflux	efflux	QAC SMR efflux pumps
FAESRU.JL.20	Control mix	0	Iri	Rhodococcus hoagii	Yes	4	Drugs	Rifamycins	Drug inactivation	Drug inactivation	rifampin monooxygenase
FAESRU.JL.20	Control mix	0	Rox	Nocardia farcinica	No	1	Drugs	Rifamycins	Drug inactivation	Drug inactivation	rifampin monooxygenase
FAESRU.JL.20	Control mix	0	Rph	Streptomyces sp. WAC4747	No	5	Drugs	Rifamycins	Drug inactivation	Drug inactivation	rifamycin phosphotransferase
FAESRU.JL.20	Control mix	0	Smr	Proteobacteria	No	2	Multi-compound	Multidrug resistance	Efflux	efflux	SMR multidrug efflux pump
FAESRU.JL.20	Control mix	0	Vat(B)	Bacilli	No	6	Drugs	MLS	Drug inactivation	Drug inactivation	streptogramin A O-acetyltransferases
FAESRU.JL.20	Control mix	0	Sat4	Bacteria	No	1	Drugs	Aminoglycosides	Drug inactivation	Drug inactivation	N-acetyltransferases
FAESRU.JL.20	Control mix	0	Sul1	Pseudomonas aeruginosa	Yes	16	Drugs	Folatepathway inhibitors	Target bypass	target bypass	sulfonamide-resistant dihydropteroate synthase
FAESRU.JL.20	Control mix	0	Sul2	Gammaproteobacteria	No	386	Drugs	Folatepathway inhibitors	Target bypass	target bypass	sulfonamide-resistant dihydropteroate synthase
FAESRU.JL.20	Control mix	0	Tet(30)	Rhizobium/Agrobacterium group	No	3	Drugs	Tetracyclines	Efflux	efflux	tetracycline MFS efflux pumps
FAESRU.JL.20	Control mix	0	Tet(31)	Gammaproteobacteria	No	5	Drugs	Tetracyclines	Efflux	efflux	tetracycline MFS efflux pumps
FAESRU.JL.20	Control mix	0	Tet(39)	Acinetobacter	Yes	11	Drugs	Tetracyclines	Efflux	efflux	tetracycline MFS efflux pumps
FAESRU.JL.20	Control mix	0	Tet(41)	Serratia marcescens	No	1	Drugs	Tetracyclines	Efflux	efflux	tetracycline MFS efflux pumps
FAESRU.JL.20	Control mix	0	Tet(42)	Micrococcus sp. SMCC G887	No	9	Drugs	Tetracyclines	Efflux	efflux	tetracycline MFS efflux pumps
FAESRU.JL.20	Control mix	0	Tet(A)	Gammaproteobacteria	No	1	Drugs	Tetracyclines	Efflux	efflux	tetracycline MFS efflux pumps
FAESRU.JL.20	Control mix	0	Tet(A)	Escherichia coli	No	1	Drugs	Tetracyclines	Efflux	efflux	tetracycline MFS efflux pumps
FAESRU.JL.20	Control mix	0	Tet(A)	Salmonella enterica	No	1	Drugs	Tetracyclines	Efflux	efflux	tetracycline MFS efflux pumps
FAESRU.JL.20	Control mix	0	Tet(C)	Bacteria	No	1	Drugs	Tetracyclines	Efflux	efflux	tetracycline MFS efflux pumps
FAESRU.JL.20	Control mix	0	Tet(C)	Enterobacteriaceae	No	2	Drugs	Tetracyclines	Efflux	efflux	tetracycline MFS efflux pumps
FAESRU.JL.20	Control mix	0	Tet(G)	Stenotrophomonas sp. TA57	No	47	Drugs	Tetracyclines	Efflux	efflux	tetracycline MFS efflux pumps
FAESRU.JL.20	Control mix	0	Tet(L)	Lactobacillales	No	2	Drugs	Tetracyclines	Efflux	efflux	tetracycline MFS efflux pumps
FAESRU.JL.20	Control mix	0	Tet(L)	Bacteria	No	3	Drugs	Tetracyclines	Efflux	efflux	tetracycline MFS efflux pumps
FAESRU.JL.20	Control mix	0	Tet(L)	Bacillales	No	2	Drugs	Tetracyclines	Efflux	efflux	tetracycline MFS efflux pumps
FAESRU.JL.20	Control mix	0	Tet(L)	Staphylococcus hyicus	No	7	Drugs	Tetracyclines	Efflux	efflux	tetracycline MFS efflux pumps
FAESRU.JL.20	Control mix	0	Tet(L)	Streptococcus agalactiae	No	3	Drugs	Tetracyclines	Efflux	efflux	tetracycline MFS efflux pumps
FAESRU.JL.20	Control mix	0	Tet(Z)	Corynebacterium glutamicum	No	4	Drugs	Tetracyclines	Efflux	efflux	tetracycline MFS efflux pumps
FAESRU.JL.20	Control mix	0	Tet(32)	Clostridiaceae bacterium K10	No	2	Drugs	Tetracyclines	Target protection	Targetl protection	tetracycline resistance ribosomal protection protein
FAESRU.JL.20	Control mix	0	Tet(36)	Bacteroides coprosuis	No	2	Drugs	Tetracyclines	Target protection	Targetl protection	tetracycline resistance ribosomal protection protein
FAESRU.JL.20	Control mix	0	Tet(44)	Clostridium perfringens	No	12	Drugs	Tetracyclines	Target protection	Targetl protection	tetracycline resistance ribosomal protection protein
FAESRU.JL.20	Control mix	0	Tet(44)	Campylobacter fetus	No	10	Drugs	Tetracyclines	Target protection	Targetl protection	tetracycline resistance ribosomal protection protein
FAESRU.JL.20	Control mix	0	Tet(M)	Firmicutes	No	118	Drugs	Tetracyclines	Target protection	Targetl protection	tetracycline resistance ribosomal protection protein
FAESRU.JL.20	Control mix	0	Tet(M)	Proteobacteria	No	5	Drugs	Tetracyclines	Target protection	Targetl protection	tetracycline resistance ribosomal protection protein
FAESRU.JL.20	Control mix	0	Tet(M)	Enterococcus faecium	No	1	Drugs	Tetracyclines	Target protection	Targetl protection	tetracycline resistance ribosomal protection protein
FAESRU.JL.20	Control mix	0	Tet(O)	Terrabacteria group	No	93	Drugs	Tetracyclines	Target protection	Targetl protection	tetracycline resistance ribosomal protection protein
FAESRU.JL.20	Control mix	0	Tet(Q)	Bifidobacterium longum	No	120	Drugs	Tetracyclines	Target protection	Targetl protection	tetracycline resistance ribosomal protection protein
FAESRU.JL.20	Control mix	0	Tet(Q)	Prevotella ruminicola	No	1	Drugs	Tetracyclines	Target protection	Targetl protection	tetracycline resistance ribosomal protection protein
FAESRU.JL.20	Control mix	0	Tet(T)	Enterococcus faecalis	No	14	Drugs	Tetracyclines	Target protection	Targetl protection	tetracycline resistance ribosomal protection protein
FAESRU.JL.20	Control mix	0	Tet(T)	Streptococcus pyogenes	No	12	Drugs	Tetracyclines	Target protection	Targetl protection	tetracycline resistance ribosomal protection protein
FAESRU.JL.20	Control mix	0	Tet(W)	Firmicutes	No	4	Drugs	Tetracyclines	Target protection	Targetl protection	tetracycline resistance ribosomal protection protein
FAESRU.JL.20	Control mix	0	Tet(X)	Bacteria	No	1	Drugs	Tetracyclines	Drug inactivation	Drug inactivation	tetracycline-inactivating enzymes
FAESRU.JL.20	Control mix	0	Tet(X)	Pseudomonas aeruginosa	Yes	4	Drugs	Tetracyclines	Drug inactivation	Drug inactivation	tetracycline-inactivating enzymes
FAESRU.JL.20	Control mix	0	DfrA1	Bacteria	No	1	Drugs	Folatepathway inhibitors	Target bypass	target bypass	trimethoprim-resistant dihydrofolate reductase
FAESRU.JL.20	Control mix	0	DfrA15	Gammaproteobacteria	No	1	Drugs	Folatepathway inhibitors	Target bypass	target bypass	trimethoprim-resistant dihydrofolate reductase
FAESRU.JL.20	Control mix	0	VanS	Rhodococcus hoagii	Yes	2	Drugs	Glycopeptides	Target bypass	target bypass	VanO-type regulator
FAESRU.JL.20	Control mix	0	VanR	Rhodococcus hoagii	Yes	25	Drugs	Glycopeptides	Target bypass	target bypass	VanO-type regulator
FAESRU.JL.21	Sound mix	0	Erm(33)	Staphylococcus sciuri	No	9	Drugs	MLS	Target modification	Target modification	23S rRNA methyltransferases
FAESRU.JL.21	Sound mix	0	Erm(46)	Rhodococcus hoagii	Yes	1	Drugs	MLS	Target modification	Target modification	23S rRNA methyltransferases
FAESRU.JL.21	Sound mix	0	Erm(47)	Helcococcus kunzii	No	1	Drugs	MLS	Target modification	Target modification	23S rRNA methyltransferases
FAESRU.JL.21	Sound mix	0	Erm(A)	Bacilli	No	2	Drugs	MLS	Target modification	Target modification	23S rRNA methyltransferases
FAESRU.JL.21	Sound mix	0	Erm(C)	Plasmid pE5	No	1	Drugs	MLS	Target modification	Target modification	23S rRNA methyltransferases
FAESRU.JL.21	Sound mix	0	Erm(C)	Lactobacillus reuteri	No	1	Drugs	MLS	Target modification	Target modification	23S rRNA methyltransferases
FAESRU.JL.21	Sound mix	0	Erm(C)	Staphylococcus hyicus	No	1	Drugs	MLS	Target modification	Target modification	23S rRNA methyltransferases
FAESRU.JL.21	Sound mix	0	Erm(C)	Staphylococcus saprophyticus	No	1	Drugs	MLS	Target modification	Target modification	23S rRNA methyltransferases
FAESRU.JL.21	Sound mix	0	Erm(G)	Firmicutes	No	4	Drugs	MLS	Target modification	Target modification	23S rRNA methyltransferases
FAESRU.JL.21	Sound mix	0	Erm(G)	Bacteroides	No	1	Drugs	MLS	Target modification	Target modification	23S rRNA methyltransferases
FAESRU.JL.21	Sound mix	0	Lsa(E)	Firmicutes	No	82	Drugs	MLS	Efflux	Target protection	ABC-F type ribosomal protection protein
FAESRU.JL.21	Sound mix	0	Msr(C)	Enterococcus	No	2	Drugs	MLS	Efflux	Target protection	ABC-F type ribosomal protection protein
FAESRU.JL.21	Sound mix	0	Msr(D)	Bacteria	No	6	Drugs	MLS	Efflux	Target protection	ABC-F type ribosomal protection protein
FAESRU.JL.21	Sound mix	0	Msr(D)	Streptococcus	No	8	Drugs	MLS	Efflux	Target protection	ABC-F type ribosomal protection protein
FAESRU.JL.21	Sound mix	0	AadS	Bacteroidetes	No	1	Drugs	Aminoglycosides	Drug inactivation	Drug inactivation	O-nucleotidyltransferases
FAESRU.JL.21	Sound mix	0	AAC(3)-Ii	Sphingopyxis alaskensis	No	2	Drugs	Aminoglycosides	Drug inactivation	Drug inactivation	N-acetyltransferases
FAESRU.JL.21	Sound mix	0	AAC(3)-IIa	Bacteria	No	1	Drugs	Aminoglycosides	Drug inactivation	Drug inactivation	N-acetyltransferases
FAESRU.JL.21	Sound mix	0	AAC(3)-IIa	Acinetobacter baumannii	No	1	Drugs	Aminoglycosides	Drug inactivation	Drug inactivation	N-acetyltransferases
FAESRU.JL.21	Sound mix	0	AAC(3)-IVa	Escherichia coli	No	1	Drugs	Aminoglycosides	Drug inactivation	Drug inactivation	N-acetyltransferases
FAESRU.JL.21	Sound mix	0	AAC(3)-IXa	Micromonospora chalcea	No	1	Drugs	Aminoglycosides	Drug inactivation	Drug inactivation	N-acetyltransferases
FAESRU.JL.21	Sound mix	0	AAC(3)-VIa	Gammaproteobacteria	No	1	Drugs	Aminoglycosides	Drug inactivation	Drug inactivation	N-acetyltransferases
FAESRU.JL.21	Sound mix	0	AAC(6')-Ib	Pseudomonas aeruginosa	Yes	1	Drugs	Aminoglycosides	Drug inactivation	Drug inactivation	N-acetyltransferases
FAESRU.JL.21	Sound mix	0	AadA	uncultured bacterium	No	2	Drugs	Aminoglycosides	Drug inactivation	Drug inactivation	O-nucleotidyltransferases
FAESRU.JL.21	Sound mix	0	AadA1	Pseudomonas aeruginosa	Yes	1	Drugs	Aminoglycosides	Drug inactivation	Drug inactivation	O-nucleotidyltransferases
FAESRU.JL.21	Sound mix	0	AadA1	Escherichia coli	No	1	Drugs	Aminoglycosides	Drug inactivation	Drug inactivation	O-nucleotidyltransferases
FAESRU.JL.21	Sound mix	0	AadA1	Proteus mirabilis	No	1	Drugs	Aminoglycosides	Drug inactivation	Drug inactivation	O-nucleotidyltransferases
FAESRU.JL.21	Sound mix	0	AadA10	Pseudomonas aeruginosa	Yes	2	Drugs	Aminoglycosides	Drug inactivation	Drug inactivation	O-nucleotidyltransferases
FAESRU.JL.21	Sound mix	0	AadA6	Pseudomonas aeruginosa	Yes	1	Drugs	Aminoglycosides	Drug inactivation	Drug inactivation	O-nucleotidyltransferases
FAESRU.JL.21	Sound mix	0	AadA7	Proteus mirabilis	No	2	Drugs	Aminoglycosides	Drug inactivation	Drug inactivation	O-nucleotidyltransferases
FAESRU.JL.21	Sound mix	0	ANT(9)-Ia	Bacteria	No	16	Drugs	Aminoglycosides	Drug inactivation	Drug inactivation	O-nucleotidyltransferases
FAESRU.JL.21	Sound mix	0	Spw	Bacteria	No	1	Drugs	Aminoglycosides	Drug inactivation	Drug inactivation	O-nucleotidyltransferases
FAESRU.JL.21	Sound mix	0	APH(3'')-Ib	Gammaproteobacteria	No	8	Drugs	Aminoglycosides	Drug inactivation	Drug inactivation	O-phosphotransferases
FAESRU.JL.21	Sound mix	0	APH(3'')-Ib	Bacteria	No	12	Drugs	Aminoglycosides	Drug inactivation	Drug inactivation	O-phosphotransferases
FAESRU.JL.21	Sound mix	0	APH(3'')-Ib	Escherichia coli	No	15	Drugs	Aminoglycosides	Drug inactivation	Drug inactivation	O-phosphotransferases
FAESRU.JL.21	Sound mix	0	APH(6)-Ia	Streptomyces	No	2	Drugs	Aminoglycosides	Drug inactivation	Drug inactivation	O-phosphotransferases
FAESRU.JL.21	Sound mix	0	APH(6)-Ic	Gammaproteobacteria	No	2	Drugs	Aminoglycosides	Drug inactivation	Drug inactivation	O-phosphotransferases
FAESRU.JL.21	Sound mix	0	APH(6)-Id	Pseudomonas aeruginosa	Yes	36	Drugs	Aminoglycosides	Drug inactivation	Drug inactivation	O-phosphotransferases
FAESRU.JL.21	Sound mix	0	AAC(6')-Ie-APH(2'')-Ia	Bacteria	No	1	Drugs	Aminoglycosides	Drug inactivation	Drug inactivation	Bifunctional acetyltransferases-phosphotransferase
FAESRU.JL.21	Sound mix	0	ANT(3'')-Ij-AAC(6')-Ib	Aeromonas caviae	No	1	Drugs	Aminoglycosides	Drug inactivation	Drug inactivation	Bifunctional nucleotidyltransferase-acetyltransferases
FAESRU.JL.21	Sound mix	0	CatB1	Gammaproteobacteria	No	3	Drugs	Phenicols	Drug inactivation	Drug inactivation	chloramphenicol O-acetyltransferase
FAESRU.JL.21	Sound mix	0	CatB1	Pseudomonas aeruginosa	Yes	1	Drugs	Phenicols	Drug inactivation	Drug inactivation	chloramphenicol O-acetyltransferase
FAESRU.JL.21	Sound mix	0	CatB3	Pseudomonas aeruginosa	Yes	1	Drugs	Phenicols	Drug inactivation	Drug inactivation	chloramphenicol O-acetyltransferase
FAESRU.JL.21	Sound mix	0	FloR	Enterobacterales	No	1	Drugs	Phenicols	Efflux	efflux	phenicol resistance MFS efflux pumps
FAESRU.JL.21	Sound mix	0	AST-1	Nocardia asteroides	No	5	Drugs	Beta-lactams	Drug inactivation	Drug inactivation	class A beta-lactamase
FAESRU.JL.21	Sound mix	0	BKC-1	Klebsiella pneumoniae	No	3	Drugs	Beta-lactams	Drug inactivation	Drug inactivation	class A beta-lactamase
FAESRU.JL.21	Sound mix	0	CGA-1	Chryseobacterium gleum	No	3	Drugs	Beta-lactams	Drug inactivation	Drug inactivation	class A beta-lactamase
[truncated: 1,191 more rows]
