# Supplementary material for: Evaluation of Anaerobic Digestion Amended with Micro-Aeration and/or Sound Treatment on the Resistome and Virulence Factor Gene Profiles in Poultry Litter
Source: Antibiotics (Basel). 2026 Feb 2;15(2):153. doi: 10.3390/antibiotics15020153 (PMC12937426; doi:10.3390/antibiotics15020153)
Supplement: Supplementary file 1 [file antibiotics-15-00153-s001.zip › Supplementary Table S2-origin species for ARG alignments.xlsx]

## Sheet: ALL species
origin_species	Freq.	Percent
parasuis	2	0.06
Acinetobacter	6	0.19
Acinetobacter baumannii	14	0.44
Acinetobacter johnsonii	1	0.03
Acinetobacter lwoffii	8	0.25
Acinetobacter oleivorans	1	0.03
Acinetobacter pittii	1	0.03
Acinetobacter schindleri	3	0.09
Actinobacillus pleuropneumoniae	16	0.5
Actinobacillus	3	0.09
Actinobacteria	24	0.75
Aeromonas caviae	2	0.06
Aeromonas hydrophila	20	0.63
Aeromonas media	1	0.03
Aeromonas salmonicida	6	0.19
Agrobacterium tumefaciens complex	7	0.22
Aliivibrio salmonicida	4	0.13
Amycolatopsis coloradensis	1	0.03
Amycolatopsis orientalis	4	0.13
Bacillales	14	0.44
Bacilli	83	2.6
Bacillus	8	0.25
Bacillus anthracis	3	0.09
Bacillus cereus	10	0.31
Bacillus cereus group	5	0.16
Bacillus circulans	14	0.44
Bacillus clausii	2	0.06
Bacillus mycoides	1	0.03
Bacillus subtilis	3	0.09
Bacillus subtilis group	2	0.06
Bacteria	384	12.04
Bacteroidales	3	0.09
Bacteroides	13	0.41
Bacteroides coprosuis	27	0.85
Bacteroides fragilis	31	0.97
Bacteroides ovatus	7	0.22
Bacteroides thetaiotaomicron	5	0.16
Bacteroides vulgatus	2	0.06
Bacteroidetes	39	1.22
Bhargavaea cecembensis	3	0.09
Bibersteinia trehalosi	2	0.06
Bifidobacterium	3	0.09
Bifidobacterium longum	7	0.22
Bifidobacterium thermophilum	9	0.28
Bordetella bronchiseptica	4	0.13
Caldicellulosiruptor bescii	2	0.06
Campylobacter	3	0.09
Campylobacter coli	5	0.16
Campylobacter fetus	18	0.56
Campylobacter jejuni	12	0.38
Caulobacter vibrioides	1	0.03
Chlamydia suis	7	0.22
Chryseobacterium gleum	2	0.06
Chryseobacterium sp. Stok-2	1	0.03
Citrobacter	1	0.03
Clostridiaceae bacterium K10	23	0.72
Clostridiales	31	0.97
Clostridium	15	0.47
Clostridium butyricum	4	0.13
Clostridium kluyveri	12	0.38
Clostridium perfringens	74	2.32
Clostridium sp. CCRI-9842	2	0.06
Clostridium sp. MLG055	1	0.03
Clostridium sp. MLG480	1	0.03
Corynebacteriales	16	0.5
Corynebacterium glutamicum	15	0.47
Corynebacterium jeikeium	8	0.25
Corynebacterium sp. L2-79-05	11	0.34
Corynebacterium striatum	2	0.06
Desulfitobacterium dichloroeliminans	2	0.06
Desulfitobacterium hafniense	3	0.09
Desulfovibrio desulfuricans	8	0.25
Desulfovibrio magneticus	1	0.03
Eggerthella lenta	5	0.16
Elizabethkingia	3	0.09
Elizabethkingia meningoseptica	3	0.09
Enterobacter cloacae	1	0.03
Enterobacter cloacae complex	9	0.28
Enterobacterales	16	0.5
Enterobacteriaceae	61	1.91
Enterococcus	15	0.47
Enterococcus asini	3	0.09
Enterococcus casseliflavus	5	0.16
Enterococcus dispar	2	0.06
Enterococcus faecalis	74	2.32
Enterococcus faecium	95	2.98
Enterococcus gallinarum	12	0.38
Enterococcus hirae	3	0.09
Enterococcus raffinosus	1	0.03
Escherichia	1	0.03
Escherichia coli	95	2.98
Escherichia fergusonii	8	0.25
Exiguobacterium sp. S3-2	7	0.22
Firmicutes	197	6.18
Gammaproteobacteria	127	3.98
Geobacillus stearothermophilus	10	0.31
Glutamicibacter arilaitensis	12	0.38
Helcococcus kunzii	14	0.44
Janthinobacterium lividum	1	0.03
Klebsiella aerogenes	6	0.19
Klebsiella pneumoniae	40	1.25
Lachnospiraceae	1	0.03
Lactobacillales	35	1.1
Lactobacillus	1	0.03
Lactobacillus fermentum	4	0.13
Lactobacillus johnsonii	12	0.38
Lactobacillus reuteri	6	0.19
Lactobacillus sp. OTU4228	3	0.09
Lactobacillus sp. PC121B	5	0.16
Listeria monocytogenes	2	0.06
Mannheimia haemolytica	14	0.44
Megasphaera elsdenii	6	0.19
Micrococcus luteus	16	0.5
Micrococcus sp. SMCC G887	2	0.06
Micromonospora chalcea	2	0.06
Morganella sp. IVCFP4	3	0.09
Mycobacterium	17	0.53
Mycobacterium mageritense	13	0.41
Mycobacterium smegmatis	23	0.72
Neisseria gonorrhoeae	1	0.03
Nocardia asteroides	2	0.06
Nocardia farcinica	18	0.56
Novosphingobium	1	0.03
Paenibacillus apiarius	34	1.07
Paenibacillus popilliae	8	0.25
Paenibacillus thiaminolyticus	22	0.69
Paracoccus denitrificans	1	0.03
Pasteurella multocida	11	0.34
Pasteurellaceae	15	0.47
Photobacterium damselae	7	0.22
Photobacterium sp. TC32	6	0.19
Plasmid pAM77	1	0.03
Plasmid pE5	1	0.03
Plasmid pFA6	4	0.13
Plasmid pGT633	3	0.09
Plasmid pTB913	5	0.16
Prevotella intermedia	8	0.25
Prevotella melaninogenica	1	0.03
Prevotella oralis	2	0.06
Prevotella ruminicola	13	0.41
Proteobacteria	56	1.76
Proteus mirabilis	4	0.13
Proteus vulgaris	3	0.09
Providencia rustigianii	1	0.03
Pseudomonadales	1	0.03
Pseudomonas	10	0.31
Pseudomonas aeruginosa	62	1.94
Pseudomonas sp. 3U3-1	1	0.03
Psychrobacter maritimus	5	0.16
Ralstonia mannitolilytica	1	0.03
Raoultella terrigena	1	0.03
Rhizobium/Agrobacterium group	2	0.06
Rhodococcus hoagii	37	1.16
Riemerella anatipestifer	8	0.25
Roseburia	7	0.22
Rothia	13	0.41
Ruminococcus gauvreauii	1	0.03
Salmonella enterica	14	0.44
Salmonella sp.	1	0.03
Serratia marcescens	2	0.06
Shigella sonnei	1	0.03
Sphingobium	1	0.03
Sphingomonas sp. SKA58	1	0.03
Sphingopyxis alaskensis	1	0.03
Staphylococcaceae	5	0.16
Staphylococcus	62	1.94
Staphylococcus aureus	92	2.88
Staphylococcus cohnii	7	0.22
Staphylococcus epidermidis	9	0.28
Staphylococcus equorum	3	0.09
Staphylococcus haemolyticus	27	0.85
Staphylococcus hominis	1	0.03
Staphylococcus hyicus	17	0.53
Staphylococcus lentus	2	0.06
Staphylococcus saprophyticus	5	0.16
Staphylococcus sciuri	31	0.97
Staphylococcus simulans	1	0.03
Staphylococcus warneri	4	0.13
Staphylococcus xylosus	2	0.06
Stenotrophomonas maltophilia	7	0.22
Stenotrophomonas sp. TA57	13	0.41
Streptococcus	27	0.85
Streptococcus agalactiae	48	1.5
Streptococcus dysgalactiae	1	0.03
Streptococcus intermedius	6	0.19
Streptococcus mitis	6	0.19
Streptococcus pneumoniae	21	0.66
Streptococcus pyogenes	36	1.13
Streptococcus sp. group G'	13	0.41
Streptococcus suis	1	0.03
Streptococcus uberis	21	0.66
Streptomyces	17	0.53
Streptomyces actuosus	13	0.41
Streptomyces ambofaciens	1	0.03
Streptomyces antibioticus	2	0.06
Streptomyces coelicolor	9	0.28
Streptomyces fradiae	2	0.06
Streptomyces laurentii	5	0.16
Streptomyces rimosus	11	0.34
Streptomyces sp. MBRL 601	2	0.06
Streptomyces sp. WAC4747	21	0.66
Streptomyces wedmorensis	14	0.44
Terrabacteria group	45	1.41
Trueperella pyogenes	15	0.47
Vibrio anguillarum	8	0.25
Vibrio cholerae	5	0.16
Vibrio harveyi	14	0.44
Vibrio vulnificus	1	0.03
Vogesella fluminis	1	0.03
Yersinia enterocolitica	8	0.25
uncultured bacterium	49	1.54
uncultured bacterium BLR12	1	0.03

## Sheet: Grouped by Phylum
Taxa	Phylum	frequency	% (of total)
Haemophilus/Glaesserella parasuis	Proteobacteria	2	0.0626959
Acinetobacter	Proteobacteria	34	1.06583
Actinobacillus	Proteobacteria	19	0.595611
Actinobacteria	Actinobacteria	24	0.752351
Aeromonas	Proteobacteria	29	0.909091
Agrobacterium tumefaciens	Proteobacteria	7	0.219436
Aliivibrio salmonicida	Proteobacteria	4	0.125392
Amycolatopsis	Actinobacteria	5	0.15674
Bacillus	Firmicutes	145	4.54545
Bacteria	unspecified	384	12.0376
Bacteroides	Bacteroidota	127	3.98119
Bhargavaea cecembensis	Firmicutes	3	0.0940439
Bibersteinia trehalosi	Proteobacteria	2	0.0626959
Bifidobacterium	Actinobacteria	19	0.595611
Bordetella bronchiseptica	Proteobacteria	4	0.125392
Caldicellulosiruptor bescii	Firmicutes	2	0.0626959
Campylobacter	Proteobacteria	38	1.19122
Caulobacter vibrioides	Proteobacteria	1	0.031348
Chlamydia suis	Chlamydiae	7	0.219436
Chryseobacterium gleum	Bacteroidota	3	0.0940439
Citrobacter	Proteobacteria	1	0.031348
Clostridia	Firmicutes	163	5.10972
Corynebacteria	Actinobacteria	52	1.63009
Desulfitobacterium	Firmicutes	14	0.438871
Eggerthella lenta	Actinobacteria	5	0.15674
Elizabethkingia	Bacteroidota	6	0.188088
Enterobacter	Proteobacteria	10	0.31348
Enterobacterales	Proteobacteria	16	0.501567
Enterobacteriaceae	Proteobacteria	61	1.91223
Enterococcus	Firmicutes	210	6.58307
Escherichia	Proteobacteria	104	3.26019
Exiguobacterium sp. S3-2	Firmicutes	7	0.219436
Firmicutes	Firmicutes	197	6.17555
Gammaproteobacteria	Proteobacteria	127	3.98119
Geobacillus stearothermophilus	Firmicutes	10	0.31348
Glutamicibacter arilaitensis	Actinobacteria	12	0.376176
Helcococcus kunzii	Firmicutes	14	0.438871
Janthinobacterium lividum	Proteobacteria	1	0.031348
Klebsiella	Proteobacteria	46	1.44201
Lachnospiraceae	Firmicutes	1	0.031348
Lactobacilli	Firmicutes	66	2.06897
Listeria monocytogenes	Firmicutes	2	0.0626959
Mannheimia haemolytica	Proteobacteria	14	0.438871
Megasphaera elsdenii	Firmicutes	6	0.188088
Micrococcus	Firmicutes	18	0.564263
Micromonospora chalcea	Actinobacteria	2	0.0626959
Morganella sp. IVCFP4	Proteobacteria	3	0.0940439
Mycobacterium	Actinobacteria	53	1.66144
Neisseria gonorrhoeae	Proteobacteria	1	0.031348
Nocardia	Actinobacteria	20	0.626959
Novosphingobium	Proteobacteria	1	0.031348
Paenibacillus	Firmicutes	64	2.00627
Paracoccus denitrificans	Proteobacteria	1	0.031348
Pasteurella	Proteobacteria	26	0.815047
Photobacterium	Proteobacteria	13	0.407524
Plasmids	unspecified	14	0.438871
Prevotella	Bacteroidota	24	0.752351
Proteobacteria	Proteobacteria	56	1.75549
Proteus	Proteobacteria	7	0.219436
Providencia rustigianii	Proteobacteria	1	0.031348
Pseudomonas	Proteobacteria	74	2.31975
Psychrobacter maritimus	Proteobacteria	5	0.15674
Ralstonia mannitolilytica	Proteobacteria	1	0.031348
Raoultella terrigena	Proteobacteria	1	0.031348
Rhizobium/Agrobacterium group	Proteobacteria	2	0.0626959
Rhodococcus hoagii	Actinobacteria	37	1.15987
Riemerella anatipestifer	Bacteroidota	8	0.250784
Roseburia	Firmicutes	7	0.219436
Rothia	Firmicutes	13	0.407524
Ruminococcus gauvreauii	Firmicutes	1	0.031348
Salmonella	Proteobacteria	15	0.470219
Serratia marcescens	Proteobacteria	2	0.0626959
Shigella sonnei	Proteobacteria	1	0.031348
Sphingobium	Proteobacteria	1	0.031348
Sphingomonas sp. SKA58	Proteobacteria	1	0.031348
Sphingopyxis alaskensis	Proteobacteria	1	0.031348
Staphylococcaceae	Firmicutes	5	0.15674
Staphylococcus	Firmicutes	263	8.24451
Stenotrophomonas	Proteobacteria	20	0.626959
Streptococcus	Firmicutes	180	5.64263
Streptomyces	Actinobacteria	97	3.04075
Terrabacteria group	unspecified	45	1.41066
Trueperella pyogenes	Actinobacteria	15	0.470219
Vibrio	Proteobacteria	28	0.877743
Vogesella fluminis	Proteobacteria	1	0.031348
Yersinia enterocolitica	Proteobacteria	8	0.250784
uncultured bacterium	unspecified	50	1.5674
Total		3190	100
